# Supplementary material for: Workplace violence against frontline clinicians in emergency departments during the COVID-19 pandemic
Source: PeerJ. 2021 Nov 23;9:e12459. doi: 10.7717/peerj.12459 (PMC8621782; doi:10.7717/peerj.12459)
Supplement: Supplemental Information 1 [file peerj-09-12459-s001.xlsx]

## Sheet: WPVdata
Age	MaleGender(Male=1,Female=0)	Married(Married=1,unmarried=0)	CollegeEducationAndAbove(1=college education and above; 0=high school/secondary school and below)	LivingWithFamily(1=living with family, 0=living alone/with friends/others)	Ranking (1=Junior, 0=intermediatea and above)	Working experience Years	Experience of 2003 SARS outbreak (1=Yes, 0=no)	Working in Tertiary Hospital (1=tertiary,0=primary)	Working in InpatientDepartment (1=inpatient,0=ourpatient)	ShiftDuty (1=yes,0=no)	Local COVID cases (1=more than 500 cases, 0=less than 500 cases)	Having Infected Family Or Friends Or Colleagues (1=yes, 0=no)	Taking Care of Infected Patients (1=yes,0=no)	Current Smoking (1=yes, 0=no)	PHQ-9totalscore	GAD7total	OverallQOL	VerbalAbuseInCOVIDoutbreak (1=yes,0=no)	PhysicalViolenceInCOVIDoutbreak (1=yes,0=no)	AnyTypeViolence (1=yes,0=no)
51	0	1	1	1	0	34	1	1	1	0	0	0	0	0	12	6	5	1	1	1
49	0	1	0	1	0	29	0	0	0	0	0	0	0	0	0	0	7	0	0	0
39	0	1	1	1	0	19	0	1	0	0	0	1	1	0	0	1	6	0	0	0
47	0	1	1	1	1	27	0	1	0	0	1	0	0	1	6	5	6	1	1	1
29	0	1	1	1	1	6	0	1	0	1	0	0	0	0	4	4	5	1	0	1
30	0	1	1	1	1	9	0	1	1	1	0	0	0	0	19	15	5	0	0	0
26	0	1	1	1	1	7	0	1	0	1	0	0	0	0	0	1	6	0	0	0
33	0	1	1	1	0	13	0	1	0	1	0	0	0	0	6	1	7	1	0	1
25	0	0	1	1	1	7	0	1	0	0	0	0	0	0	6	0	6	1	0	1
26	0	1	1	1	1	6	0	1	0	0	0	0	0	0	0	0	10	0	0	0
20	0	0	0	1	1	1	1	0	0	1	0	0	0	0	6	2	7	0	0	0
24	0	0	1	1	1	5	1	1	0	1	0	0	0	0	10	2	7	0	0	0
35	1	1	1	1	1	15	0	1	0	1	0	0	0	1	0	0	6	0	0	0
21	0	0	1	0	1	1	0	0	1	1	0	0	0	0	0	0	9	0	0	0
38	1	1	1	1	0	19	1	1	1	1	0	0	0	0	15	15	4	1	0	1
30	0	1	1	1	1	10	0	1	0	1	0	0	0	0	0	0	8	0	0	0
31	0	1	1	1	0	10	0	1	0	1	0	0	0	0	0	0	8	0	0	0
31	1	1	1	1	1	10	0	1	0	1	0	0	0	1	5	0	7	1	0	1
44	0	1	1	1	0	25	1	0	0	1	0	0	0	0	2	0	6	0	0	0
26	0	0	1	0	1	3	0	1	0	1	0	0	0	0	4	2	6	1	0	1
40	0	1	1	1	0	20	0	1	0	0	0	0	1	0	2	4	6	0	0	0
22	0	0	1	1	1	1	0	0	0	1	0	0	0	0	2	0	8	0	0	0
50	0	1	1	1	0	30	1	0	0	0	0	0	0	0	10	13	5	0	0	0
46	0	1	1	1	0	20	0	0	0	1	0	0	0	0	2	0	8	0	0	0
25	0	0	1	1	1	7	0	0	0	1	0	0	1	0	7	13	4	1	1	1
26	0	1	1	1	1	8	0	0	0	1	0	0	0	0	6	6	6	0	0	0
39	0	1	1	1	1	15	0	1	1	1	0	0	0	0	0	0	8	0	0	0
30	0	1	1	1	1	8	0	0	1	1	0	0	0	0	0	0	8	0	0	0
43	0	1	1	1	0	22	0	1	0	1	1	0	0	0	1	2	10	0	0	0
32	0	1	1	1	1	5	0	0	0	1	0	0	1	0	0	0	8	0	0	0
33	0	1	1	1	1	11	0	1	0	1	1	0	0	0	0	0	8	0	0	0
29	0	1	0	0	1	5	0	0	0	1	0	0	0	0	7	7	8	0	0	0
27	0	1	1	1	1	5	0	0	0	1	0	0	0	0	2	0	6	0	0	0
43	0	1	1	1	0	24	1	1	1	0	0	0	1	0	1	0	6	1	0	1
27	0	0	1	1	1	4	0	1	0	1	1	0	1	0	14	14	6	1	0	1
32	0	1	1	1	1	9	0	1	0	1	1	0	1	0	12	17	6	0	0	0
30	0	0	1	0	1	6	0	1	0	1	1	0	0	0	3	4	8	1	0	1
25	0	0	1	0	1	7	0	1	0	1	1	0	0	0	13	6	4	0	0	0
30	1	0	1	1	1	7	0	1	0	1	0	0	0	1	5	3	8	0	0	0
36	0	1	1	1	1	15	0	0	0	1	1	0	0	0	0	0	6	0	0	0
38	0	1	1	1	1	19	0	1	0	1	0	0	0	0	24	20	4	1	1	1
40	0	1	1	1	0	20	0	0	1	0	1	0	0	0	4	6	8	1	0	1
30	0	1	1	1	1	7	0	1	0	1	0	0	0	0	1	3	8	1	0	1
24	0	1	1	1	1	4	0	0	0	1	0	0	0	0	0	0	8	0	0	0
25	0	1	1	1	1	6	0	1	0	1	0	0	0	0	10	6	6	1	0	1
31	0	1	1	1	1	9	0	0	0	1	0	0	0	0	0	0	8	0	0	0
26	0	1	0	1	1	3	0	0	1	1	0	0	1	0	15	15	7	0	0	0
25	0	0	1	1	1	3	0	1	0	1	0	0	1	0	2	2	6	1	0	1
49	0	1	0	1	0	29	0	0	0	1	0	0	0	0	2	7	4	0	0	0
46	0	1	1	1	0	27	1	1	0	0	0	0	0	0	2	0	6	1	0	1
35	0	1	1	1	1	16	0	1	1	1	0	0	0	0	2	0	6	0	0	0
27	0	0	0	0	1	8	0	0	1	1	0	0	0	0	6	0	7	0	0	0
36	0	1	1	1	1	14	0	1	1	1	0	0	0	0	6	2	6	0	0	0
30	0	1	1	1	1	5	0	1	0	1	0	1	1	0	10	10	5	0	0	0
28	0	0	1	0	1	7	0	0	0	1	0	0	0	0	11	3	5	1	0	1
28	0	1	1	1	1	6	0	0	0	1	0	0	1	0	5	1	4	0	0	0
23	0	0	1	1	1	1	0	0	0	1	0	0	0	0	5	5	5	1	1	1
34	0	1	1	1	0	11	0	0	0	0	0	0	0	0	1	0	5	0	0	0
30	0	0	1	1	1	10	0	1	0	1	0	0	0	1	3	2	6	1	1	1
42	1	1	1	1	0	21	1	0	0	0	0	0	0	0	0	0	6	0	0	0
31	0	0	1	1	1	8	0	0	0	1	0	0	0	0	0	0	8	0	0	0
25	0	0	1	1	1	3	0	0	0	1	0	0	0	0	2	1	7	0	0	0
31	0	1	1	1	1	10	0	0	0	1	0	0	0	0	0	0	7	0	0	0
27	0	0	1	0	1	7	0	1	0	1	1	0	0	0	1	0	6	1	0	1
29	0	1	1	1	1	8	0	0	0	1	0	0	1	0	2	0	6	0	0	0
34	0	1	1	1	1	11	0	0	0	1	0	0	0	0	14	2	8	0	0	0
34	0	1	1	1	0	13	0	0	1	1	0	0	0	0	9	1	5	0	0	0
33	0	1	1	1	1	11	0	0	0	1	0	0	0	0	10	7	4	1	0	1
40	0	1	1	1	0	22	1	1	0	0	1	0	1	0	3	2	5	1	0	1
38	0	1	1	1	0	18	0	0	0	0	0	0	0	0	9	18	7	1	0	1
48	0	1	1	1	0	28	0	0	0	0	0	0	1	0	3	4	5	1	0	1
29	1	1	1	1	1	6	0	1	1	1	0	0	1	0	9	6	6	1	0	1
43	1	1	0	1	1	9	0	1	0	0	0	0	0	0	0	0	6	0	0	0
26	1	0	1	0	1	6	0	0	0	1	0	0	1	1	8	5	3	0	0	0
35	0	1	1	1	0	12	0	0	0	1	0	0	0	0	2	3	8	0	0	0
27	0	1	1	1	1	7	0	1	1	1	0	0	0	0	0	0	8	0	0	0
32	0	1	1	1	1	9	0	0	1	1	0	0	0	0	2	1	8	0	0	0
23	0	0	1	0	1	1	0	1	1	1	0	0	0	0	6	4	4	0	0	0
38	0	1	1	1	0	18	0	0	0	0	0	0	0	0	0	1	5	0	0	0
29	0	0	1	1	1	10	0	1	0	1	1	0	0	0	7	5	4	1	0	1
41	0	1	1	1	0	23	0	0	0	0	0	0	0	0	5	3	6	0	0	0
29	1	1	1	1	1	2	1	0	0	1	0	0	1	1	0	0	8	0	0	0
41	0	1	1	1	1	15	0	0	0	0	0	0	0	0	6	3	6	0	0	0
33	0	1	1	1	1	12	0	0	0	1	0	0	0	0	0	0	8	0	0	0
33	0	1	1	1	1	8	0	0	0	1	0	0	0	0	0	0	8	0	0	0
30	0	1	1	1	1	10	0	1	1	1	0	1	0	0	0	0	8	0	0	0
48	0	1	0	1	0	28	0	1	0	1	0	0	0	0	0	0	8	0	0	0
29	0	1	1	1	1	9	0	0	0	0	0	0	0	0	3	3	7	0	0	0
22	1	0	1	1	1	2	0	0	0	1	0	0	0	1	10	1	4	1	0	1
34	0	1	1	1	1	15	0	1	1	1	0	0	0	1	9	7	6	1	0	1
47	0	1	1	1	0	27	0	1	0	0	0	0	1	0	7	6	7	1	0	1
45	0	1	1	1	0	27	0	1	1	0	1	0	0	0	0	4	8	0	1	1
50	0	1	1	1	0	30	1	0	0	0	1	0	0	0	0	0	8	0	0	0
21	0	0	1	0	1	1	0	1	0	1	0	0	0	0	2	0	8	0	0	0
25	0	0	1	0	1	1	0	1	1	1	0	0	0	0	0	0	8	0	0	0
22	0	0	1	0	1	1	0	1	0	1	0	0	0	0	7	3	8	0	0	0
27	0	1	1	0	1	3	0	1	1	1	0	0	0	0	6	1	5	0	0	0
40	0	1	1	1	0	22	0	1	1	0	0	0	1	0	4	1	4	1	0	1
23	0	0	1	0	1	1	0	1	0	1	0	0	0	0	4	8	5	0	0	0
44	0	1	1	1	0	25	0	1	0	0	0	0	1	0	0	2	8	0	1	1
33	0	0	1	1	1	12	0	1	0	0	0	0	0	0	8	4	5	0	0	0
28	0	1	1	1	1	10	0	1	1	1	0	0	0	0	4	1	8	0	0	0
49	0	1	1	1	0	30	0	0	0	0	0	0	0	0	0	0	6	0	0	0
50	0	1	1	1	0	30	1	1	0	0	0	0	0	0	6	7	4	1	0	1
49	0	1	1	1	0	30	0	0	0	0	0	0	0	0	13	8	4	1	1	1
31	0	1	1	0	1	11	1	1	1	0	1	0	0	0	20	18	3	0	0	0
24	0	0	1	1	1	3	0	1	0	1	0	0	1	0	1	0	9	0	0	0
32	0	1	1	1	1	11	0	1	0	1	0	1	0	0	9	7	5	0	0	0
45	0	1	1	1	0	26	1	1	0	0	1	0	1	0	3	0	6	0	0	0
25	0	0	1	0	1	1	0	1	1	1	0	0	0	0	5	7	5	0	0	0
34	0	1	1	1	0	16	0	1	0	1	0	0	1	0	0	0	9	1	0	1
35	0	1	1	1	0	10	0	1	0	0	0	0	0	0	9	7	5	0	0	0
47	0	1	1	1	0	28	0	1	1	0	0	0	0	0	0	0	8	0	0	0
40	0	1	1	1	0	15	0	1	0	1	0	0	0	0	9	7	5	1	1	1
38	0	0	1	0	1	18	1	1	1	1	0	0	0	0	0	0	8	0	0	0
38	0	1	1	1	0	20	1	1	0	1	0	0	1	0	5	7	5	1	0	1
36	0	1	1	1	0	15	0	0	0	0	1	0	0	0	15	12	5	1	0	1
30	1	1	1	1	1	7	0	1	0	1	1	1	0	0	17	14	5	1	1	1
50	0	1	1	1	0	30	0	0	0	0	0	0	0	0	0	0	7	0	0	0
39	0	1	1	1	0	20	1	1	1	1	0	0	0	0	6	7	8	0	0	0
44	0	1	1	1	0	25	0	1	1	1	0	0	0	0	7	7	6	1	0	1
32	1	0	1	1	1	8	1	1	1	1	0	0	1	0	23	13	4	0	1	1
29	0	1	1	1	1	2	0	1	0	1	0	0	1	0	0	0	8	0	0	0
34	0	1	1	1	0	14	0	1	1	0	0	0	0	0	6	7	6	1	0	1
50	0	1	1	1	0	28	1	0	0	0	0	0	0	0	3	4	8	1	0	1
33	0	1	1	1	0	11	0	1	1	0	0	1	0	0	5	7	5	0	0	0
46	0	1	1	1	0	27	0	1	0	0	0	1	0	0	7	4	7	1	1	1
31	0	1	1	1	0	11	0	1	0	0	0	0	0	0	0	0	8	0	0	0
30	0	1	1	1	0	14	0	1	1	0	0	0	1	0	18	18	4	0	0	0
34	0	1	1	1	0	13	0	1	0	0	0	0	0	0	0	0	8	0	0	0
44	0	1	1	1	0	24	1	1	0	0	0	0	0	0	0	0	7	1	0	1
29	0	1	1	1	1	5	0	1	0	0	0	0	0	0	0	3	6	0	0	0
34	0	1	1	1	0	10	0	1	1	1	0	0	0	0	7	5	4	1	0	1
38	0	1	1	1	0	20	1	0	1	0	0	0	0	0	4	8	7	1	0	1
29	0	1	1	1	1	2	0	1	0	1	0	0	0	0	2	1	6	0	0	0
33	0	1	1	1	0	10	0	1	0	1	0	1	0	0	6	5	4	1	0	1
36	0	1	1	1	1	10	0	1	1	1	0	0	0	0	5	6	5	0	0	0
34	0	1	1	1	0	14	0	0	0	0	1	0	0	0	0	0	8	0	0	0
43	0	1	1	1	0	25	0	0	0	1	0	0	0	0	0	0	8	0	0	0
28	0	1	1	1	1	4	0	1	0	1	0	0	0	0	9	6	4	0	0	0
34	0	1	1	1	0	12	0	1	1	1	0	0	0	0	0	4	4	0	1	1
41	0	1	1	1	0	21	0	1	1	0	0	0	1	0	0	0	10	0	0	0
35	0	1	1	1	0	16	0	1	0	1	0	1	0	0	12	10	5	1	0	1
47	0	1	1	1	0	26	1	1	0	0	1	0	0	0	3	0	7	1	0	1
26	0	0	1	0	1	2	0	1	0	1	0	1	0	0	6	6	6	0	0	0
24	0	0	1	0	1	3	0	1	0	1	1	0	1	0	0	0	7	0	0	0
26	0	0	1	0	1	5	0	1	1	1	0	0	0	0	1	0	8	0	0	0
29	0	1	1	1	1	7	0	1	1	1	0	0	0	0	17	12	4	0	0	0
29	1	1	1	0	1	4	0	1	1	1	0	0	0	1	14	10	2	1	0	1
39	0	1	1	1	0	18	0	1	0	1	0	0	0	0	11	7	6	0	0	0
33	0	1	1	1	1	11	0	1	0	1	0	0	0	0	14	17	4	1	0	1
24	0	0	1	0	1	3	1	1	1	1	1	0	1	0	7	7	6	0	0	0
31	0	1	1	1	1	3	0	1	1	1	0	0	0	0	10	9	4	0	0	0
24	0	0	0	0	1	1	1	1	1	0	0	0	0	0	0	0	8	0	0	0
31	0	0	1	0	0	10	0	1	0	1	0	0	0	0	13	3	4	0	0	0
40	1	1	1	1	0	17	1	1	1	0	0	0	0	0	0	0	8	0	0	0
37	0	1	1	1	0	14	0	1	0	0	0	0	0	0	1	7	8	0	0	0
27	1	1	1	1	1	5	0	1	1	1	0	0	0	1	7	7	4	0	0	0
23	0	0	1	0	1	1	0	1	0	1	1	0	0	0	2	4	8	1	0	1
22	0	0	0	1	1	4	0	0	0	0	0	0	0	0	3	1	8	0	0	0
26	0	1	1	0	1	4	0	1	1	1	0	0	0	0	0	0	8	0	0	0
24	0	0	1	1	1	2	0	1	0	1	0	0	0	0	0	0	7	0	0	0
32	0	1	1	1	1	10	0	1	0	1	0	0	0	0	0	0	8	0	0	0
34	0	1	1	1	1	13	0	1	0	1	0	1	1	0	6	1	7	1	0	1
45	0	1	1	1	0	27	1	1	1	1	0	0	0	1	12	8	5	0	0	0
29	0	0	1	1	0	9	0	1	1	1	0	0	0	0	12	3	4	0	0	0
31	0	1	1	1	1	9	0	1	0	1	0	0	0	0	9	8	2	1	1	1
39	0	1	1	1	0	17	0	0	1	0	0	0	0	0	18	12	4	1	0	1
37	0	1	1	1	0	18	0	1	0	1	0	0	1	0	5	1	6	0	0	0
43	0	1	1	1	0	23	1	1	0	0	0	0	1	0	3	1	8	0	0	0
46	0	1	1	1	0	24	1	1	1	0	0	0	1	0	2	7	6	0	0	0
45	0	1	1	1	1	23	0	1	0	0	0	1	1	0	4	7	8	1	0	1
36	0	1	1	1	0	17	0	1	0	0	0	0	1	0	17	7	5	0	0	0
37	0	1	1	1	1	15	0	1	1	0	0	1	1	0	5	2	6	0	0	0
43	0	1	1	1	0	20	0	1	0	1	0	0	0	0	20	18	5	1	0	1
33	0	1	1	1	0	11	0	1	1	1	0	0	0	0	9	6	4	0	0	0
33	0	1	1	1	0	12	0	1	0	1	0	0	0	0	5	7	6	1	0	1
38	0	1	1	1	0	16	0	1	0	1	0	0	0	0	8	8	7	1	0	1
26	0	0	1	1	1	5	0	0	0	1	0	0	1	0	20	14	4	1	0	1
39	0	1	1	1	0	20	0	1	0	1	0	0	1	0	26	21	2	1	0	1
32	0	1	1	1	1	10	0	0	0	1	0	0	1	0	1	0	6	1	0	1
35	0	0	1	1	1	15	0	0	0	1	0	0	0	0	5	5	8	1	0	1
25	0	1	1	1	1	3	0	1	0	1	0	0	0	0	0	0	6	0	0	0
38	0	1	1	1	0	17	1	1	0	1	0	0	0	0	0	0	8	0	0	0
28	0	1	1	1	1	10	0	1	0	1	0	0	0	0	3	7	6	0	0	0
24	0	1	1	1	1	6	0	0	0	1	0	0	0	0	2	1	9	0	0	0
50	0	1	1	1	0	32	1	1	0	0	0	0	1	0	0	1	10	0	0	0
45	0	1	0	1	0	26	0	1	0	1	0	0	0	0	0	0	8	0	0	0
44	0	1	1	1	0	26	0	1	1	0	0	0	0	0	0	0	8	0	0	0
31	0	1	1	1	1	10	0	0	0	1	0	0	0	0	1	0	5	1	0	1
31	0	1	1	1	0	8	0	1	0	0	1	0	0	0	2	6	6	1	0	1
26	0	0	1	0	1	4	0	1	0	1	1	0	0	0	2	0	6	0	0	0
32	0	1	1	1	1	10	0	0	0	1	0	0	1	0	4	4	6	1	0	1
25	0	0	1	1	1	5	0	1	0	1	0	0	0	0	0	0	6	0	0	0
55	0	1	1	1	0	36	0	1	1	0	0	0	0	0	6	2	6	0	0	0
35	0	1	1	0	0	11	0	1	0	0	1	0	1	0	1	2	7	0	0	0
33	0	0	1	1	1	14	1	0	0	1	0	0	1	0	1	0	4	0	0	0
23	1	0	1	0	1	2	0	1	0	1	0	0	1	0	0	0	8	0	0	0
34	0	1	1	1	0	16	1	1	0	1	0	0	0	0	3	3	6	1	0	1
25	1	0	1	0	1	2	1	1	0	1	0	0	0	0	2	0	6	1	0	1
34	0	1	1	1	1	13	0	1	1	1	0	0	0	1	1	1	9	0	0	0
44	0	1	1	1	0	20	0	0	0	0	0	0	0	0	4	1	6	1	0	1
23	0	0	1	1	1	1	0	1	0	1	0	0	0	0	0	0	10	0	0	0
30	0	1	1	1	1	8	1	1	0	1	0	0	1	0	0	0	8	0	0	0
32	0	1	1	1	0	14	0	1	1	1	0	0	0	0	0	0	8	0	0	0
33	0	0	1	0	0	15	0	0	1	1	0	0	1	0	12	8	5	1	0	1
34	0	1	1	1	1	12	0	1	0	1	0	0	1	0	9	2	5	0	0	0
31	1	0	1	0	1	9	0	1	1	1	0	1	0	0	7	6	5	1	0	1
26	0	0	1	0	1	5	0	1	1	1	0	0	0	0	0	0	7	0	0	0
25	0	0	1	1	1	5	0	1	0	1	0	0	0	0	2	0	8	0	0	0
26	0	0	1	0	1	5	0	1	1	1	0	0	0	0	3	4	7	0	0	0
28	0	0	1	1	1	5	0	1	0	1	0	0	1	0	1	0	6	0	0	0
30	0	0	1	0	1	10	0	1	0	1	0	0	1	0	2	0	8	0	0	0
26	0	0	1	0	1	3	0	1	1	1	0	0	0	0	3	5	6	1	0	1
38	0	1	1	1	0	20	1	0	0	0	0	0	0	0	8	0	6	1	0	1
24	0	0	1	0	1	2	0	1	1	1	0	0	0	0	7	8	6	0	0	0
33	0	1	1	1	1	10	0	1	0	1	0	0	0	0	15	11	3	1	0	1
23	0	1	1	1	1	4	0	0	0	1	0	0	0	1	15	8	3	0	1	1
34	0	1	1	1	1	12	0	1	0	1	0	0	0	0	0	0	6	0	0	0
27	0	0	1	0	0	5	0	1	1	1	0	0	0	0	0	0	9	0	0	0
33	0	1	1	1	1	15	0	1	0	1	0	0	0	0	4	2	8	0	0	0
26	0	0	1	1	1	5	0	0	0	1	0	0	0	0	1	0	8	0	0	0
27	1	0	1	0	1	5	0	1	1	1	0	0	0	0	0	0	7	0	0	0
24	0	0	1	0	1	1	0	1	0	1	1	0	1	0	0	0	8	1	0	1
25	0	1	1	1	1	3	0	1	1	1	0	0	0	0	4	5	4	0	0	0
22	1	0	1	0	1	1	0	1	0	1	1	0	0	0	1	2	6	0	0	0
26	0	1	1	1	1	3	0	1	0	1	1	0	0	0	0	8	8	1	1	1
28	0	0	0	0	1	6	0	1	0	1	0	0	0	0	3	2	8	1	0	1
26	0	0	1	0	1	3	0	1	0	1	0	0	1	0	19	15	5	0	0	0
29	0	1	1	1	1	8	0	1	0	1	0	0	0	0	15	11	4	0	0	0
24	0	0	1	0	1	3	0	1	1	1	0	0	1	0	3	6	5	1	1	1
23	0	0	1	0	1	1	0	1	0	1	0	0	0	0	3	5	4	1	0	1
25	0	0	1	0	1	3	0	1	1	1	0	0	0	0	9	7	5	0	0	0
36	0	1	1	1	0	14	0	1	0	1	0	0	0	0	8	3	5	1	0	1
33	0	1	1	1	1	10	0	1	0	1	1	0	1	0	1	1	6	0	0	0
21	0	0	1	1	1	1	0	1	0	1	0	0	1	0	2	2	8	1	0	1
48	0	1	1	0	0	27	1	1	1	1	1	0	1	0	1	0	7	0	0	0
24	0	0	1	0	1	3	0	1	0	1	0	0	1	0	1	0	8	0	0	0
28	0	0	1	0	1	3	0	1	0	1	0	0	0	0	0	0	6	0	0	0
40	0	1	1	0	0	20	1	0	0	0	1	1	0	0	0	0	7	1	0	1
34	0	1	1	1	0	13	0	1	0	1	0	0	0	0	2	0	7	0	0	0
24	0	0	1	1	1	2	0	0	0	1	1	1	1	0	2	0	8	0	0	0
32	0	1	1	1	1	11	0	1	0	1	0	0	0	0	2	1	8	0	0	0
49	0	1	1	1	1	30	1	1	0	0	0	0	0	0	8	7	5	0	0	0
31	0	0	1	1	1	13	0	0	0	1	0	0	0	0	2	3	5	1	0	1
27	0	0	1	0	1	3	0	1	0	1	0	0	0	0	2	0	4	0	0	0
26	0	0	1	0	1	5	0	1	0	1	0	0	0	0	1	0	8	0	0	0
36	0	1	1	1	0	15	0	1	0	0	0	0	0	0	0	0	8	0	0	0
38	0	1	1	1	0	9	0	0	0	1	1	1	0	0	2	3	8	0	0	0
30	0	0	1	1	1	10	0	0	0	1	0	0	0	0	4	5	6	1	0	1
27	0	1	1	0	1	4	0	1	0	1	0	0	0	0	2	0	7	0	0	0
28	0	0	1	0	1	4	0	1	0	1	0	0	0	0	1	0	10	0	0	0
23	0	0	1	0	1	2	0	1	1	1	0	0	0	0	6	6	4	0	0	0
22	0	0	1	1	1	1	0	1	1	1	1	0	0	0	0	0	8	0	0	0
23	1	0	1	0	1	2	0	1	0	1	0	0	0	0	7	5	6	0	0	0
28	0	1	1	1	1	4	0	0	0	1	0	0	1	0	0	0	6	0	0	0
27	0	1	1	1	1	8	1	1	0	1	0	0	0	0	0	0	8	0	0	0
33	0	1	1	1	1	14	0	1	0	1	0	0	0	0	0	0	8	0	0	0
24	1	0	1	1	1	2	0	1	1	1	0	0	0	0	2	2	8	0	0	0
48	0	1	1	1	0	29	0	1	1	0	0	0	0	0	9	9	5	0	0	0
32	0	1	1	1	1	12	0	1	0	1	0	0	1	0	0	0	8	0	0	0
36	0	1	1	1	0	16	0	0	0	0	1	1	1	0	0	0	6	0	0	0
38	0	1	1	1	0	10	0	0	0	0	1	1	1	0	3	6	6	1	0	1
30	0	1	1	1	1	6	0	0	0	1	1	1	0	0	5	6	6	0	0	0
27	0	1	1	1	1	3	0	1	0	1	0	0	1	0	6	6	5	1	0	1
28	0	1	1	1	1	5	0	1	0	1	0	0	0	0	1	0	8	0	0	0
32	0	1	1	1	1	10	0	1	0	1	0	1	1	0	15	14	4	0	0	0
35	0	1	1	1	0	14	0	1	0	1	0	0	0	0	7	8	5	0	0	0
29	0	1	1	1	1	6	0	1	0	1	0	1	1	0	10	5	6	1	0	1
35	0	1	1	1	0	10	0	1	0	1	0	0	0	0	0	1	7	0	0	0
25	0	0	1	1	1	3	1	1	0	1	1	1	1	0	0	1	6	0	0	0
24	0	0	1	1	1	4	0	1	0	1	1	1	1	0	4	0	5	0	0	0
26	0	0	1	1	1	5	0	0	0	1	1	1	1	0	1	5	6	1	0	1
25	0	0	1	0	1	4	0	1	0	1	1	0	1	0	0	0	9	0	0	0
31	0	1	1	1	1	6	0	0	0	0	1	1	1	0	8	6	7	1	1	1
21	0	0	1	0	1	1	0	1	0	1	0	0	0	0	0	0	8	0	0	0
22	0	0	1	1	1	1	0	0	0	1	1	1	1	0	0	0	7	0	0	0
35	0	1	1	1	0	12	1	1	0	1	0	0	1	0	10	2	6	0	0	0
28	0	0	1	0	1	7	0	1	0	1	0	0	1	0	3	3	8	0	0	0
53	0	1	1	1	0	30	1	1	0	0	0	0	0	0	6	6	4	0	0	0
28	0	1	1	1	1	6	0	1	0	1	0	0	1	0	0	0	8	0	0	0
30	0	0	1	0	0	8	0	1	0	1	1	0	0	0	6	2	7	1	0	1
30	0	1	1	1	1	10	0	0	0	1	1	0	1	0	0	0	8	0	0	0
41	0	1	1	1	0	22	1	1	0	1	0	0	0	0	4	0	4	1	0	1
24	0	0	1	0	1	1	0	1	0	1	1	1	1	0	5	4	7	1	0	1
24	0	0	1	1	1	1	0	1	1	1	1	0	1	0	4	2	8	0	0	0
28	0	1	1	1	1	5	0	1	0	1	0	1	1	0	11	7	6	0	0	0
28	0	1	1	1	1	4	0	1	0	0	0	0	0	0	9	8	4	1	0	1
33	0	1	1	1	0	12	0	0	0	1	1	0	1	0	0	0	8	0	0	0
40	0	1	1	1	0	20	0	0	0	0	0	0	0	0	6	8	6	0	0	0
53	0	1	1	1	0	33	0	1	0	0	0	0	0	0	0	0	8	0	0	0
29	0	1	0	1	1	2	0	0	1	1	0	0	0	0	14	8	7	1	0	1
35	1	0	1	1	1	12	0	1	0	0	0	0	1	0	13	7	4	1	0	1
34	0	1	1	1	0	10	0	0	0	1	1	0	1	0	2	0	8	0	0	0
27	0	0	1	0	1	6	0	1	0	1	0	0	0	0	0	0	10	0	0	0
29	0	1	1	1	1	8	0	1	1	1	0	0	0	0	6	4	8	1	0	1
26	1	0	1	0	1	3	0	1	1	1	0	0	0	0	7	6	4	0	0	0
28	0	1	1	0	1	8	1	1	0	1	0	0	0	0	0	0	8	0	0	0
30	0	1	1	1	1	9	0	1	0	1	0	0	0	0	3	0	8	1	0	1
26	0	0	1	0	0	5	0	1	0	1	0	0	0	0	16	14	2	0	1	1
24	0	0	1	0	1	1	0	1	0	0	0	0	0	0	0	0	7	0	0	0
32	0	1	1	1	1	12	0	1	0	0	0	0	1	0	14	7	4	1	0	1
45	0	1	1	1	0	26	0	1	0	1	0	0	0	0	2	0	6	0	0	0
23	0	0	1	0	1	1	0	1	0	1	0	0	0	0	0	0	7	1	0	1
28	0	0	1	0	0	6	0	1	0	1	0	0	0	0	0	0	8	0	0	0
27	0	1	1	1	1	5	0	1	0	1	0	0	0	0	0	0	8	0	0	0
26	1	0	1	0	1	3	0	1	0	1	0	0	0	0	0	0	8	0	0	0
28	0	0	1	1	1	7	0	1	0	1	0	0	0	0	10	1	5	1	0	1
37	0	1	1	1	0	13	0	1	0	0	0	1	0	0	11	6	8	1	0	1
25	0	0	1	0	1	3	0	1	1	1	0	0	0	0	1	1	8	0	0	0
36	0	1	1	1	0	11	0	1	0	1	1	0	1	0	7	7	6	1	1	1
26	0	0	1	0	1	1	0	1	0	1	0	0	0	0	3	0	6	0	0	0
29	1	0	1	0	1	6	0	1	1	1	1	1	1	0	0	0	8	0	0	0
33	0	1	1	1	0	11	0	1	0	1	1	0	0	0	9	1	8	0	0	0
24	0	0	1	0	1	2	0	1	1	1	0	0	0	0	4	2	8	0	0	0
38	0	0	1	1	0	20	1	1	0	1	0	0	0	0	0	0	6	1	0	1
30	0	0	1	1	1	8	0	1	1	1	0	0	0	0	0	0	8	0	0	0
44	0	1	1	1	1	25	1	1	0	0	0	0	0	0	0	0	8	0	0	0
23	0	0	1	0	1	1	0	1	0	1	0	0	0	0	0	0	6	0	0	0
31	0	0	1	1	1	9	0	1	0	1	0	0	0	0	9	7	6	1	0	1
35	0	1	1	0	0	14	0	1	1	1	1	0	0	1	0	0	6	0	0	0
35	0	1	1	1	0	10	0	1	0	1	0	0	0	0	7	1	5	0	0	0
25	0	0	1	0	1	3	0	1	0	1	0	0	0	0	2	3	8	0	0	0
26	0	1	1	1	1	2	0	1	0	1	0	0	0	0	0	0	8	0	0	0
47	0	1	1	1	0	27	0	1	0	0	0	0	1	0	3	3	4	0	0	0
38	0	1	1	1	1	19	1	1	1	1	0	0	1	0	6	0	6	0	0	0
29	0	1	1	1	1	7	0	1	0	1	0	0	0	0	3	2	8	0	0	0
32	0	1	1	1	1	10	0	1	0	1	0	0	0	0	0	0	8	0	0	0
23	0	0	1	1	1	2	0	1	0	1	0	0	0	0	4	1	8	0	0	0
32	0	1	1	1	1	10	0	1	0	1	0	0	0	0	6	8	6	0	0	0
24	0	0	1	1	1	2	0	1	1	1	0	0	0	0	0	0	10	0	0	0
41	0	1	1	1	0	22	1	1	0	1	0	0	0	0	0	0	8	0	0	0
48	0	1	1	1	0	29	1	1	1	0	0	0	0	0	0	0	7	0	0	0
32	0	1	1	1	1	8	0	0	1	1	1	0	0	0	0	0	9	0	0	0
41	0	1	1	1	1	22	1	1	0	1	1	0	1	0	2	3	5	0	0	0
30	0	1	1	1	1	8	0	1	0	1	0	1	1	0	12	7	5	0	0	0
32	0	1	1	1	1	11	0	0	0	1	0	0	1	1	17	8	3	1	0	1
44	0	1	1	1	0	20	1	1	0	0	0	0	1	0	0	0	7	0	0	0
37	0	1	1	1	0	15	0	1	0	1	0	0	0	0	12	6	4	1	0	1
34	0	1	1	1	0	16	0	1	0	1	0	0	1	0	3	0	8	1	0	1
24	0	0	1	0	1	1	0	1	0	1	0	0	0	0	0	0	8	0	0	0
25	0	0	1	0	1	3	0	1	0	1	0	0	0	0	5	3	8	0	0	0
26	1	0	1	0	1	4	0	1	0	1	0	0	0	1	6	2	6	1	1	1
28	0	0	1	0	1	8	0	1	1	1	0	0	1	0	3	1	6	0	0	0
25	0	0	1	1	1	4	0	1	0	1	0	0	0	0	7	6	5	1	0	1
32	0	1	1	1	0	10	0	1	0	1	0	0	0	0	6	4	8	0	0	0
49	0	1	1	1	0	30	1	1	0	0	0	1	0	0	0	0	8	1	0	1
44	0	1	1	1	1	25	1	1	0	0	0	0	0	1	21	20	6	1	0	1
34	0	1	1	1	0	15	0	1	0	1	0	0	0	0	13	7	6	1	0	1
28	0	0	0	1	1	5	0	1	1	1	0	0	1	0	3	0	8	0	0	0
34	0	0	1	1	0	13	0	1	0	1	0	0	0	0	8	0	5	0	0	0
25	0	1	1	1	1	3	0	1	0	1	0	0	1	0	9	3	5	0	0	0
26	0	0	1	0	1	2	0	1	0	1	0	0	0	0	2	1	5	0	0	0
54	0	1	1	1	0	33	1	1	0	0	0	0	0	0	0	1	7	0	0	0
32	0	1	1	1	1	13	0	1	0	1	0	1	0	0	4	2	4	0	0	0
25	0	0	1	0	1	3	0	1	0	1	0	0	1	0	5	1	6	1	0	1
27	0	1	1	1	0	5	0	1	0	1	0	0	0	0	0	0	8	1	0	1
25	0	1	1	1	1	2	0	1	0	1	0	0	0	0	0	0	10	0	0	0
23	0	0	1	1	1	2	0	1	0	1	0	0	1	0	1	0	6	0	0	0
35	0	0	1	0	0	11	0	1	0	1	0	0	0	0	8	7	4	1	0	1
29	0	0	1	1	1	9	0	1	0	1	0	0	0	0	4	2	6	0	0	0
29	0	1	1	1	1	8	0	1	1	1	1	0	0	0	9	7	4	0	0	0
40	1	1	1	1	0	16	0	1	0	0	0	0	0	0	9	7	6	1	0	1
23	0	0	1	0	1	2	0	1	0	1	0	0	0	0	15	15	4	0	0	0
33	0	0	1	0	1	10	0	1	0	1	0	0	0	0	0	1	8	0	0	0
32	0	1	1	1	0	10	0	1	0	1	0	0	1	0	5	2	6	1	0	1
27	0	1	1	1	1	4	1	1	0	1	1	0	0	0	0	0	8	1	0	1
39	0	1	1	1	0	21	1	1	0	1	0	0	0	0	3	0	8	0	0	0
23	0	1	1	1	1	3	0	1	1	1	1	0	0	0	0	0	8	0	0	0
23	0	0	1	1	1	3	0	1	0	1	0	0	0	0	9	3	6	0	0	0
25	0	1	1	0	1	5	0	1	0	1	1	1	1	0	4	6	6	1	0	1
53	0	1	1	1	0	33	1	1	0	0	0	0	0	0	8	7	6	1	0	1
29	0	1	1	1	1	8	1	1	1	1	0	0	0	0	18	14	6	1	0	1
27	0	0	1	0	1	8	1	1	0	1	0	0	0	1	6	0	6	0	0	0
26	0	0	1	1	1	5	0	1	1	1	0	0	0	0	0	0	7	0	0	0
37	0	1	1	1	1	16	0	1	0	1	0	0	0	0	11	12	3	1	0	1
39	0	1	0	1	1	20	0	1	0	1	0	0	0	0	8	10	5	1	0	1
29	0	0	1	1	1	8	0	1	0	1	0	0	0	0	5	0	7	1	0	1
54	0	1	1	1	0	34	1	1	0	1	0	0	0	0	9	6	6	0	0	0
32	0	1	1	1	1	11	0	1	0	1	0	0	0	0	0	0	4	0	0	0
35	0	1	1	1	0	14	0	1	0	0	1	0	0	0	3	0	4	0	0	0
21	0	0	1	1	1	3	1	1	0	1	1	1	0	0	1	0	8	0	0	0
30	0	0	1	0	1	8	0	1	0	1	0	0	0	0	3	1	8	0	0	0
24	0	0	1	0	1	4	0	1	0	1	0	0	0	0	12	0	5	0	0	0
26	0	0	1	1	1	5	0	1	0	1	0	0	0	0	26	15	6	1	1	1
37	0	1	1	1	1	18	1	1	1	1	1	0	0	0	4	1	6	1	1	1
27	0	0	1	1	0	5	0	1	0	1	0	0	0	0	3	0	8	1	0	1
43	0	1	1	1	0	26	1	1	0	1	0	0	0	0	11	8	4	1	0	1
27	0	0	1	1	1	6	0	1	1	1	0	0	0	0	1	0	7	0	0	0
42	0	1	1	1	0	22	1	1	1	0	0	1	1	0	0	1	8	0	0	0
24	0	0	1	0	1	3	0	1	0	1	0	0	0	0	3	2	7	0	0	0
32	0	0	1	0	1	10	0	1	1	1	0	0	0	0	4	3	4	1	0	1
40	0	1	1	1	0	20	1	1	1	1	1	0	1	0	22	16	2	0	0	0
33	0	1	1	1	1	14	0	1	0	1	0	0	0	0	0	0	8	0	0	0
28	0	1	1	0	1	6	0	1	0	1	0	0	0	0	1	0	6	1	0	1
53	0	1	0	1	0	33	0	1	0	1	0	0	0	0	4	5	8	0	0	0
33	0	1	1	1	1	13	0	1	0	1	0	0	0	0	1	0	8	0	0	0
33	0	1	1	1	0	12	0	1	1	1	0	0	0	0	0	0	8	1	0	1
25	1	0	1	0	1	2	0	1	0	1	0	0	0	0	1	2	8	0	0	0
52	0	1	1	1	0	32	1	1	0	1	0	0	0	0	0	0	8	0	0	0
29	0	1	1	1	1	7	0	1	0	1	0	0	0	0	8	5	6	0	0	0
37	0	0	1	1	0	15	0	1	0	1	0	0	0	0	5	1	6	1	0	1
23	0	0	1	1	1	2	0	1	1	1	0	0	0	0	0	0	7	0	0	0
30	0	1	1	1	1	7	0	0	0	0	0	0	0	0	2	5	6	0	0	0
25	0	0	1	0	1	4	0	1	0	1	0	0	0	0	8	7	4	0	0	0
36	0	0	1	1	1	16	0	1	0	1	0	0	0	0	8	7	7	1	0	1
29	0	1	1	1	1	9	0	1	0	0	0	0	0	0	12	4	6	0	0	0
25	0	0	1	0	1	2	0	1	0	1	1	0	1	0	0	0	8	1	0	1
33	0	0	1	1	0	10	0	1	0	1	0	0	0	0	10	7	4	1	0	1
23	1	0	1	0	1	1	0	1	1	1	1	0	0	0	27	21	2	1	0	1
32	0	1	1	1	1	10	0	1	0	1	0	0	0	0	0	0	8	0	0	0
34	0	1	1	1	0	13	0	1	0	1	0	0	0	0	0	0	8	1	0	1
42	0	1	1	1	0	20	1	1	0	1	0	0	1	0	5	4	6	0	0	0
22	0	0	1	0	1	1	0	1	1	1	1	0	1	0	3	1	6	0	0	0
28	0	0	1	0	1	7	0	1	1	1	0	0	0	0	0	0	9	0	0	0
33	0	1	1	1	0	11	1	1	0	1	0	0	0	0	0	0	8	0	0	0
43	0	1	1	1	0	23	1	1	0	1	0	0	1	0	1	3	7	0	0	0
24	0	0	1	0	1	3	1	1	1	1	0	0	1	0	3	0	6	0	0	0
28	0	0	1	1	1	7	0	1	1	1	0	0	0	0	6	5	6	1	0	1
33	0	1	1	1	1	12	0	1	0	1	0	0	1	0	4	1	6	0	0	0
33	0	0	1	0	0	9	0	1	0	1	0	1	0	0	2	1	8	0	0	0
33	0	1	1	1	1	11	0	1	0	1	0	0	0	0	23	14	6	1	1	1
28	0	1	1	1	1	3	1	1	1	1	1	0	1	0	12	6	4	0	0	0
24	0	0	1	1	1	3	0	1	1	1	0	0	0	0	0	0	8	0	0	0
28	0	1	1	1	1	3	0	1	1	1	1	1	0	0	6	4	8	0	0	0
23	0	0	1	1	1	2	0	0	1	1	0	0	0	0	1	0	8	0	0	0
23	0	0	1	1	1	1	0	1	1	1	0	0	0	0	6	5	6	0	0	0
50	0	1	1	1	0	28	0	1	0	0	0	0	0	0	1	0	6	1	0	1
28	0	1	1	1	1	7	0	1	0	1	0	0	1	0	9	4	3	0	1	1
25	0	0	1	0	1	2	0	0	1	1	1	0	1	0	5	5	6	1	0	1
28	0	1	1	1	1	3	0	1	1	1	1	0	1	0	5	6	6	0	0	0
29	0	0	1	1	1	7	0	1	1	1	0	0	1	0	2	1	8	0	0	0
33	0	1	1	1	0	8	0	1	0	1	0	0	1	0	9	5	7	0	0	0
30	0	0	1	0	1	8	0	1	1	1	0	0	0	0	6	0	6	0	0	0
24	0	1	1	1	1	4	0	1	1	1	0	0	1	0	7	1	6	1	0	1
31	0	1	1	1	1	8	0	1	1	1	1	0	1	0	4	6	5	0	0	0
28	0	1	1	1	1	7	0	1	1	1	1	0	1	0	13	7	6	0	0	0
25	0	0	1	1	1	2	0	1	1	1	1	0	1	0	2	0	8	0	0	0
27	1	0	1	0	1	5	0	1	1	1	1	0	0	0	18	15	3	0	0	0
39	0	1	1	1	0	20	1	1	0	1	0	0	0	0	3	2	5	1	0	1
27	0	1	1	1	1	4	0	1	0	1	0	0	0	0	9	7	6	1	0	1
30	0	1	1	1	1	8	0	0	1	0	0	0	1	0	4	3	6	0	0	0
45	0	1	1	1	0	25	0	1	0	0	0	0	0	0	25	19	2	0	0	0
30	0	1	1	1	1	8	0	1	0	1	1	0	1	0	0	0	7	0	0	0
28	0	0	1	0	1	7	0	1	0	1	0	0	1	0	6	8	5	0	0	0
21	0	0	1	0	1	2	0	1	1	1	0	0	1	0	1	0	7	1	0	1
32	0	1	1	1	1	10	0	1	0	1	0	0	0	0	0	0	8	0	0	0
28	0	0	1	0	1	1	0	1	1	1	0	0	0	0	3	0	5	0	0	0
27	0	0	1	0	1	6	0	1	0	1	0	0	0	0	13	9	6	0	0	0
39	0	1	1	1	0	20	1	1	0	0	0	0	1	0	1	3	6	0	0	0
36	0	1	1	1	0	17	1	1	1	1	1	0	1	0	20	15	5	0	0	0
29	0	1	1	1	1	10	0	1	1	1	0	0	1	0	0	0	7	0	0	0
35	0	1	1	1	0	12	0	1	0	0	0	0	1	0	9	7	7	0	0	0
22	0	0	1	0	1	1	0	1	1	1	0	0	0	0	6	0	6	0	0	0
32	0	0	1	1	0	12	0	1	0	1	0	1	0	0	7	5	6	0	0	0
22	0	0	1	1	1	1	0	1	0	1	0	0	1	0	5	3	4	0	0	0
26	0	0	1	1	1	1	0	1	1	1	1	0	1	0	0	0	6	0	0	0
36	0	1	1	1	1	14	0	1	0	1	0	0	0	0	4	2	6	1	0	1
25	0	0	1	0	1	3	0	0	0	1	0	0	1	0	4	0	7	0	0	0
29	0	1	1	1	1	6	0	1	0	1	0	1	0	0	3	0	8	0	0	0
49	0	1	1	1	0	30	1	1	1	0	0	0	0	0	0	1	7	0	0	0
31	0	0	1	0	1	10	0	1	0	1	0	0	0	0	1	0	7	0	0	0
24	0	0	1	0	1	1	0	1	0	1	0	0	1	0	1	0	6	0	0	0
34	0	1	1	0	1	12	0	1	0	0	0	0	0	0	3	0	8	0	0	0
49	0	1	1	1	0	27	1	1	0	1	0	0	0	0	0	0	8	0	0	0
45	0	1	0	1	1	20	0	1	0	0	0	1	0	0	1	0	7	0	1	1
33	0	0	1	1	1	13	0	0	1	1	0	0	0	0	0	0	10	0	0	0
35	0	1	1	1	1	6	0	1	0	1	0	1	1	0	0	0	4	0	0	0
24	1	0	1	0	1	1	0	1	0	1	0	0	0	0	0	0	7	0	0	0
25	0	1	1	1	1	1	0	1	0	1	0	0	0	0	0	0	9	0	0	0
45	0	0	1	1	1	25	1	1	1	1	0	0	0	0	3	1	7	1	0	1
26	0	0	1	0	1	3	0	1	0	1	0	0	1	0	10	3	5	1	0	1
31	0	0	1	0	1	11	0	1	0	1	0	0	1	0	1	0	8	0	0	0
43	0	1	1	1	0	22	1	1	1	1	0	0	0	0	5	6	4	0	0	0
26	0	1	1	1	1	4	0	1	1	1	0	0	0	0	3	3	7	1	0	1
24	0	0	1	1	1	3	0	1	1	1	0	0	0	0	9	5	6	0	0	0
47	0	1	1	1	0	23	1	1	0	1	0	0	1	0	5	6	5	1	0	1
45	0	1	1	1	0	26	1	1	0	1	0	0	0	1	10	6	5	0	1	1
28	0	1	1	1	1	5	0	1	0	1	1	0	0	0	11	7	4	0	0	0
22	0	0	1	1	1	1	0	1	0	1	1	0	0	1	5	2	6	0	0	0
34	0	1	1	1	0	14	0	1	0	1	0	0	0	0	5	3	6	0	0	0
21	0	0	1	1	1	1	0	1	0	1	0	0	0	0	6	3	6	0	0	0
29	0	1	1	1	1	8	0	1	0	1	0	0	0	0	0	0	8	1	0	1
40	0	1	1	1	0	20	1	1	0	1	0	0	0	0	3	6	6	0	0	0
27	0	1	1	1	1	4	0	1	1	1	0	0	1	0	10	4	4	1	0	1
31	0	1	1	1	1	10	0	1	1	1	0	0	0	0	8	2	8	0	0	0
47	0	1	1	1	0	29	1	1	0	1	1	0	1	0	6	0	6	0	0	0
37	0	1	1	1	1	17	0	1	0	1	0	0	0	0	0	5	7	0	1	1
44	0	1	1	1	0	22	1	1	0	1	0	0	0	0	4	7	6	1	0	1
44	0	1	1	1	0	25	0	1	1	0	0	0	0	0	0	0	8	1	0	1
47	0	1	1	1	0	24	0	1	0	1	0	0	0	0	6	4	6	0	0	0
29	0	0	1	1	1	7	1	1	0	1	0	0	0	0	2	2	8	1	0	1
27	0	1	1	1	1	5	0	1	0	1	0	1	1	0	0	0	6	0	0	0
34	0	1	1	1	1	11	0	1	0	1	0	1	0	0	6	2	5	1	0	1
48	0	1	1	1	1	31	1	1	0	1	0	0	0	0	3	15	7	0	0	0
35	0	1	1	0	0	14	0	1	1	1	0	0	0	0	11	8	5	0	0	0
28	0	1	1	1	1	7	0	1	1	1	0	0	0	0	3	4	4	0	0	0
36	0	1	1	1	1	14	0	1	0	0	0	0	0	0	0	0	7	0	0	0
28	0	0	1	0	1	6	1	1	0	1	0	0	0	0	0	0	8	0	0	0
31	0	1	1	1	1	10	0	1	0	0	0	0	0	0	8	6	6	1	0	1
35	0	1	1	1	1	13	0	1	0	1	0	0	0	0	1	0	6	0	0	0
30	0	0	1	0	1	7	0	1	0	1	0	0	0	0	17	15	4	1	0	1
39	0	1	1	1	0	17	1	1	1	0	0	0	0	0	7	9	5	0	0	0
37	0	1	1	1	0	16	0	1	1	1	1	0	1	0	6	5	5	0	0	0
28	0	1	1	1	1	6	0	1	1	1	0	0	0	0	9	5	6	1	0	1
29	0	1	1	1	1	6	1	1	0	1	0	0	0	0	1	0	5	0	0	0
26	0	0	1	0	1	5	0	1	0	0	0	0	0	0	0	0	8	0	0	0
26	0	0	0	0	1	7	0	1	1	1	0	0	0	0	16	19	4	0	0	0
40	0	1	1	1	0	14	0	1	0	1	0	0	0	0	3	0	6	1	0	1
49	0	0	1	1	0	30	0	1	0	0	0	1	0	0	5	3	8	0	0	0
50	0	1	0	1	0	32	1	1	0	0	0	0	0	0	1	1	7	0	0	0
30	0	0	1	0	1	10	0	1	1	1	0	0	1	0	0	0	6	0	0	0
52	0	1	1	1	0	30	1	1	0	0	0	0	0	0	1	1	7	0	0	0
33	0	1	1	1	1	13	0	1	0	1	0	0	0	0	19	14	4	1	0	1
24	0	1	1	1	1	4	0	0	0	1	0	0	0	0	2	4	5	0	0	0
52	0	1	0	1	0	32	0	0	0	0	0	0	0	0	0	0	5	0	0	0
30	0	1	1	1	1	10	0	1	0	1	0	0	0	0	2	1	6	0	0	0
28	0	0	1	1	1	5	0	1	1	1	0	0	0	0	6	3	4	1	0	1
28	0	0	1	0	1	5	0	1	1	1	0	0	0	0	6	1	6	0	0	0
42	0	1	1	1	0	22	1	1	0	1	0	0	0	0	16	7	6	0	0	0
29	0	1	1	1	1	7	0	1	0	1	0	0	0	0	0	2	7	0	0	0
24	0	0	1	1	1	2	0	1	0	1	1	0	0	0	0	0	8	0	0	0
39	0	0	1	0	0	19	0	1	0	0	0	0	0	0	1	0	6	1	1	1
25	0	0	1	1	1	5	0	1	1	1	1	0	0	0	18	15	4	0	0	0
25	0	1	1	1	1	6	0	1	1	1	0	0	0	0	13	9	5	0	0	0
37	0	1	1	1	1	16	0	0	0	1	1	0	0	0	0	0	8	0	0	0
28	0	0	1	1	1	8	0	1	1	1	0	0	0	0	2	7	6	0	0	0
27	0	0	1	1	1	6	0	1	1	1	0	1	0	0	6	1	4	0	0	0
50	0	1	1	1	0	32	1	1	0	1	0	0	0	0	18	18	5	1	0	1
27	0	0	1	1	1	7	1	0	0	1	1	0	0	0	0	1	6	0	0	0
27	0	0	1	1	1	6	0	1	1	1	0	0	0	0	2	0	6	0	0	0
25	1	0	1	1	1	1	0	1	1	1	0	0	0	0	0	0	8	0	0	0
44	0	1	1	0	0	26	1	1	0	1	0	0	0	0	15	3	4	0	0	0
26	1	0	1	0	1	3	0	1	1	1	0	0	0	0	8	6	6	0	0	0
25	0	0	1	0	1	3	0	1	0	1	0	1	0	0	18	13	5	1	0	1
29	0	1	1	1	1	7	0	1	1	1	1	0	0	0	5	5	8	0	0	0
22	0	0	1	0	1	1	0	1	1	0	1	0	0	0	2	0	7	0	0	0
44	0	1	1	1	0	26	1	1	1	0	0	0	0	0	10	12	4	0	0	0
31	0	1	1	1	1	10	0	1	0	1	0	0	0	0	9	0	6	0	0	0
31	0	1	1	1	1	9	0	1	0	1	0	0	0	0	4	4	5	1	0	1
24	0	0	1	1	1	3	0	1	1	1	0	0	0	0	1	0	8	0	0	0
30	0	0	1	1	1	7	0	1	1	1	0	0	0	0	0	0	10	0	0	0
25	1	1	1	0	1	1	0	1	0	1	0	0	1	1	0	0	6	1	1	1
39	0	1	1	1	0	20	1	1	1	0	0	0	0	0	0	0	10	0	0	0
33	0	1	1	1	1	12	0	1	1	1	0	0	0	0	5	4	6	0	0	0
26	0	0	1	1	1	6	0	1	1	1	0	0	0	0	5	1	6	0	0	0
42	0	1	1	1	0	23	1	0	0	0	1	1	0	0	5	2	7	0	0	0
37	0	1	1	1	0	17	0	1	1	1	0	0	0	0	2	0	7	0	0	0
26	0	1	1	1	1	4	0	1	1	1	0	0	0	0	3	0	8	0	0	0
25	0	1	1	1	1	3	0	0	0	1	0	0	0	0	2	0	7	0	0	0
51	0	0	0	0	0	24	1	0	0	0	0	0	0	0	2	0	6	0	0	0
24	0	0	1	1	1	3	0	1	1	1	0	0	0	0	1	0	8	0	0	0
35	0	1	1	1	0	16	0	1	1	1	0	0	0	0	11	8	5	0	0	0
34	0	1	1	1	1	12	1	1	1	1	0	0	0	0	0	0	6	0	1	1
37	0	1	1	1	1	17	0	1	0	1	0	0	0	0	0	2	8	1	0	1
31	0	1	1	1	1	12	0	1	1	1	1	0	0	0	15	12	6	0	0	0
22	0	0	1	0	1	2	0	1	0	1	0	0	1	0	8	1	6	0	0	0
28	0	1	1	1	1	10	0	1	0	0	0	0	0	0	5	5	7	0	0	0
40	0	1	1	1	0	16	1	0	0	0	1	0	0	0	0	0	7	0	0	0
27	1	0	1	1	1	3	0	1	1	1	0	0	1	1	11	9	5	1	0	1
27	1	1	1	1	1	5	0	1	1	1	0	0	0	1	6	5	9	0	0	0
48	0	1	1	1	1	28	1	1	1	0	0	0	0	0	0	2	6	0	0	0
25	0	0	1	0	1	2	0	1	1	1	0	0	0	0	21	19	2	1	0	1
27	0	1	1	1	1	9	0	1	1	1	0	0	0	0	5	4	8	0	0	0
30	0	1	1	1	1	8	0	1	1	1	0	0	0	0	6	2	4	0	0	0
27	0	0	1	0	1	4	0	1	1	1	0	0	0	0	2	1	8	0	0	0
29	0	1	1	0	1	6	0	1	0	1	0	0	0	0	0	0	6	1	0	1
36	0	1	1	1	0	14	0	1	0	1	0	0	0	0	0	0	8	0	0	0
32	0	1	1	1	1	13	0	1	1	1	1	0	0	0	3	6	8	0	0	0
54	0	1	1	1	0	35	0	1	0	0	0	0	0	0	0	0	8	0	0	0
24	0	0	1	1	1	3	0	1	0	1	0	0	0	0	0	0	8	0	0	0
25	1	0	1	1	1	4	0	1	0	1	0	0	0	1	15	5	2	1	0	1
29	0	1	1	1	1	8	0	1	1	1	0	0	0	0	1	0	6	0	0	0
49	0	0	1	1	0	30	1	1	0	0	0	0	0	0	0	0	10	1	0	1
33	0	1	1	1	0	10	0	0	0	1	0	0	1	0	0	2	6	1	0	1
44	0	1	1	1	0	21	0	1	0	1	0	0	0	0	13	10	3	0	0	0
22	0	0	1	0	1	1	0	1	1	1	0	0	0	0	9	3	6	0	0	0
29	0	0	1	0	1	6	0	1	1	1	0	0	0	0	7	6	5	0	0	0
46	0	1	1	1	0	27	0	0	0	0	1	1	0	0	0	2	6	0	0	0
25	0	1	0	1	1	6	0	1	1	0	0	0	0	0	9	9	7	1	1	1
39	0	1	1	1	0	20	0	1	0	1	0	0	0	0	8	8	6	0	0	0
36	0	1	1	1	0	16	0	0	0	1	1	0	0	0	6	4	6	0	0	0
27	0	0	1	0	1	5	0	1	0	1	0	0	0	0	2	2	8	0	0	0
37	0	1	1	1	0	13	0	0	0	1	0	0	0	0	2	0	5	1	0	1
33	0	1	1	1	0	11	0	1	0	1	1	0	0	0	0	0	6	0	0	0
47	0	1	1	1	0	28	0	1	0	0	0	0	0	1	4	0	7	1	0	1
39	0	1	1	1	1	11	0	1	0	1	0	0	1	0	16	19	2	0	0	0
29	0	1	1	1	1	10	0	1	0	1	0	0	1	0	0	0	8	0	0	0
31	0	1	1	1	0	9	0	0	0	0	0	0	0	0	9	3	4	0	0	0
25	0	0	1	1	1	3	0	1	0	1	0	0	1	0	5	5	6	0	0	0
33	0	1	1	1	1	12	0	1	0	1	0	0	0	0	0	0	8	0	0	0
31	0	0	1	0	1	6	0	1	1	1	1	0	0	0	1	0	8	0	0	0
30	0	1	1	1	1	4	0	0	0	1	0	0	0	0	6	1	7	0	0	0
31	0	1	1	1	0	9	0	0	1	1	0	0	0	0	9	18	5	1	1	1
39	0	1	1	1	1	21	1	1	0	1	0	0	0	0	8	7	6	0	0	0
30	0	1	1	1	1	8	0	1	0	1	0	0	0	0	0	0	8	1	0	1
22	0	0	1	1	1	1	0	1	0	1	0	0	0	0	2	0	8	0	0	0
31	0	1	1	1	0	8	0	1	1	1	0	0	0	0	1	0	7	1	0	1
35	0	1	1	1	0	9	0	1	1	1	0	0	1	0	0	0	8	0	0	0
26	0	1	1	1	1	6	0	1	1	1	0	0	0	0	7	9	8	0	0	0
24	0	0	1	1	1	3	0	1	0	1	0	0	0	0	3	4	6	0	0	0
31	0	1	1	1	1	12	0	1	0	1	0	0	0	0	7	7	5	0	0	0
48	0	1	1	1	0	29	1	1	0	0	0	1	0	0	5	14	6	1	0	1
23	0	0	1	0	1	1	1	1	1	1	0	0	0	0	0	0	8	0	0	0
29	0	1	1	1	1	8	0	0	0	1	0	0	0	0	3	1	7	0	0	0
23	1	0	1	0	1	3	0	1	0	1	0	0	1	0	0	0	8	0	0	0
47	0	1	1	1	0	24	0	1	0	1	0	0	1	0	5	4	6	1	0	1
26	0	0	1	1	1	5	0	0	0	1	0	0	0	0	0	0	6	0	0	0
27	0	1	1	1	0	5	1	1	1	1	0	0	0	0	0	0	8	0	0	0
26	0	0	1	1	1	5	0	1	1	1	0	0	1	0	6	5	7	0	0	0
30	0	0	1	0	0	9	0	1	1	1	0	0	0	0	5	3	6	0	0	0
35	0	1	1	1	0	12	0	1	0	1	0	0	1	0	9	10	4	1	0	1
49	0	1	1	1	0	28	0	1	0	1	0	0	0	0	12	13	6	0	0	0
43	0	0	1	1	1	20	1	1	0	1	0	0	0	0	26	21	4	1	0	1
29	0	0	1	0	1	7	0	0	0	1	0	0	0	0	1	0	7	0	0	0
28	0	1	1	1	1	9	1	1	1	1	0	0	1	0	3	0	8	0	0	0
47	0	1	1	1	0	29	1	1	0	0	1	0	0	0	14	11	6	0	0	0
24	1	1	1	1	1	1	0	1	0	1	0	0	0	0	0	0	6	0	0	0
26	0	0	1	1	1	7	0	1	1	1	1	0	0	0	0	0	8	0	0	0
35	0	0	1	1	0	12	0	1	0	1	0	0	0	0	0	0	8	0	0	0
25	0	0	1	1	1	2	0	1	1	1	0	0	0	0	0	0	10	0	0	0
24	1	0	1	0	1	2	0	1	0	1	0	0	0	0	12	7	6	0	0	0
38	0	1	1	1	0	16	0	1	1	1	0	0	0	0	8	9	6	0	0	0
24	0	0	1	0	1	2	0	1	0	1	0	0	0	0	0	0	8	0	0	0
26	0	1	1	1	1	4	0	1	1	1	1	0	0	0	0	0	8	0	0	0
25	0	0	1	1	1	5	0	1	0	1	0	0	0	0	5	0	5	1	0	1
40	0	1	1	1	0	20	1	0	0	0	0	0	1	0	10	7	6	0	0	0
22	1	0	1	0	1	2	0	1	0	1	0	0	1	1	11	5	5	1	0	1
39	0	1	1	1	0	17	1	1	1	1	0	0	0	0	11	13	5	1	1	1
23	0	0	1	1	1	3	0	1	1	1	0	0	0	0	5	2	5	0	0	0
48	0	1	0	1	0	28	1	1	1	0	0	0	0	0	4	0	6	0	0	0
25	0	0	1	1	1	7	0	1	1	1	0	0	0	0	8	5	6	1	0	1
30	0	1	1	1	1	10	0	1	1	1	0	0	0	0	18	21	6	0	0	0
24	0	0	1	0	1	1	0	1	1	1	0	0	0	0	0	0	7	0	0	0
23	0	0	1	0	1	1	0	1	0	1	0	0	0	0	1	0	8	0	0	0
27	1	0	1	0	1	5	0	1	0	1	1	0	1	0	3	0	8	0	1	1
31	0	1	1	1	1	7	0	1	0	1	0	0	0	0	13	0	4	0	0	0
29	0	1	1	1	1	10	0	1	1	1	1	0	0	0	5	2	6	0	0	0
34	1	1	1	1	1	10	0	1	0	1	0	0	1	1	9	3	4	1	0	1
44	0	1	1	1	0	25	1	0	0	1	0	0	0	0	0	2	8	0	0	0
31	0	1	1	0	1	12	0	1	0	1	0	0	0	0	2	0	8	0	0	0
32	0	1	1	1	0	8	0	1	1	1	0	0	0	0	1	0	8	0	0	0
31	1	1	1	1	1	8	0	1	1	1	0	0	0	0	0	0	5	0	0	0
30	0	1	1	0	1	5	0	1	0	1	0	0	0	0	0	0	8	0	0	0
32	0	1	1	1	1	8	0	1	1	1	0	0	0	0	0	0	7	0	0	0
28	1	0	1	0	1	5	0	1	0	1	1	0	0	0	10	8	6	1	0	1
27	1	0	1	1	1	5	0	1	0	1	0	0	0	0	0	0	9	0	0	0
32	0	1	1	1	1	11	0	1	1	1	1	0	0	0	3	1	7	0	0	0
47	0	1	1	1	0	27	1	1	1	0	0	0	0	0	0	2	6	0	0	0
25	0	0	1	0	1	1	0	1	1	1	0	0	0	0	18	15	4	1	0	1
37	0	1	1	1	1	15	0	1	0	1	0	0	0	0	6	2	5	0	0	0
30	0	1	1	1	1	10	0	1	0	1	0	0	0	0	2	3	4	1	0	1
25	0	0	1	0	1	3	0	1	0	1	1	0	0	0	5	7	8	1	0	1
28	0	0	1	0	1	7	0	1	0	1	0	0	0	0	0	0	8	0	0	0
34	0	1	1	1	0	10	0	1	1	1	0	0	0	0	0	0	6	0	0	0
34	0	1	1	1	0	8	0	1	1	1	0	0	0	0	9	6	6	0	0	0
28	1	1	1	1	1	6	0	1	1	1	1	0	0	0	0	0	6	0	0	0
28	0	1	1	1	1	8	1	1	1	1	0	0	0	0	9	7	7	0	0	0
28	0	1	1	1	1	6	0	1	0	1	0	0	0	0	13	6	8	0	0	0
31	0	1	1	1	1	12	0	1	0	1	0	0	1	0	9	6	4	0	0	0
25	0	0	1	0	1	3	0	1	0	1	0	0	0	0	0	0	8	0	0	0
27	1	1	1	0	1	6	0	1	1	1	0	0	1	1	7	7	6	0	0	0
34	0	0	1	1	1	16	0	1	1	1	0	0	0	0	18	14	4	1	1	1
30	0	1	1	1	0	6	0	1	1	1	0	0	0	0	0	2	6	0	0	0
29	0	0	1	1	1	5	0	1	0	1	0	0	0	0	13	7	2	1	0	1
30	0	1	1	1	1	8	0	1	1	1	0	0	0	0	10	7	4	0	0	0
39	0	1	1	1	0	19	0	1	0	1	1	0	0	0	2	2	7	0	0	0
27	0	0	1	0	1	3	0	1	1	1	0	0	0	0	8	2	6	0	0	0
33	0	1	1	1	0	9	0	1	0	1	0	0	0	0	3	0	6	0	0	0
24	0	0	1	0	1	3	0	1	0	1	0	0	0	0	1	4	5	0	0	0
28	1	1	1	1	1	4	0	1	0	1	0	0	1	0	0	1	8	0	0	0
30	0	1	1	1	0	7	0	1	1	1	0	1	0	0	4	6	8	0	0	0
31	0	1	1	1	0	11	0	1	0	1	0	0	0	0	3	2	8	1	0	1
34	0	1	1	1	1	10	1	1	0	1	0	0	0	0	8	6	5	0	0	0
21	0	0	1	1	1	1	0	1	1	1	0	0	0	0	0	0	6	0	0	0
31	0	1	1	1	0	7	0	1	0	1	0	0	0	0	3	5	8	0	0	0
31	0	1	1	1	1	8	0	1	1	1	1	0	1	0	6	4	6	0	0	0
30	0	1	1	1	1	9	0	1	0	1	0	0	0	0	0	0	8	0	0	0
31	0	1	1	1	1	7	0	1	0	0	0	0	0	0	3	3	6	0	0	0
31	0	1	1	1	1	6	0	1	0	1	0	0	0	0	0	1	7	0	0	0
31	0	1	1	1	1	10	0	1	0	1	0	0	0	0	6	1	6	0	0	0
39	0	1	1	0	1	5	0	1	0	1	0	0	0	0	0	0	5	0	0	0
30	0	1	1	1	0	8	0	1	0	0	0	0	0	0	2	0	8	0	0	0
28	0	1	1	1	1	3	0	1	0	1	1	0	0	0	7	6	4	0	0	0
31	0	0	1	0	0	5	0	1	0	1	0	0	0	0	0	0	8	0	0	0
22	0	0	1	0	1	1	0	1	0	1	0	0	0	0	3	0	8	0	0	0
34	0	1	1	1	0	12	0	1	0	1	0	0	1	0	6	2	6	0	0	0
29	0	1	1	1	1	7	0	1	0	1	0	0	0	0	9	7	7	0	0	0
32	0	1	1	1	1	9	0	1	0	1	0	0	0	0	7	5	6	1	0	1
26	0	0	1	1	1	1	0	1	0	1	1	0	1	0	0	5	8	0	0	0
22	0	0	0	1	1	1	0	0	1	1	0	0	0	0	0	0	8	0	0	0
31	0	1	1	1	1	6	0	1	0	1	1	0	1	0	1	0	5	1	0	1
26	0	0	1	0	1	3	0	1	0	1	0	1	0	0	0	0	6	1	0	1
34	0	0	1	1	0	8	0	1	1	1	0	0	1	0	0	0	8	0	0	0
33	0	1	1	1	0	10	0	1	1	1	0	0	0	0	0	0	8	0	0	0
31	0	1	1	1	1	10	0	1	0	1	0	0	0	0	1	0	8	0	0	0
23	0	0	1	0	1	1	0	1	0	1	0	0	0	0	5	0	8	1	0	1
29	0	1	1	1	1	7	0	1	0	1	0	0	0	0	0	0	9	0	0	0
30	0	0	1	1	1	8	0	1	0	1	0	0	0	0	6	3	7	0	0	0
34	0	1	1	1	0	9	1	1	0	1	0	0	1	0	6	3	6	0	0	0
30	0	1	1	1	0	8	0	1	0	1	0	0	0	0	7	2	5	1	1	1
29	1	1	1	1	1	7	0	1	0	1	0	0	0	0	4	2	6	0	0	0
30	0	1	1	1	1	6	0	1	0	1	1	0	0	0	6	3	6	0	0	0
32	0	1	1	1	0	11	0	1	0	1	0	0	1	0	9	5	5	1	0	1
28	0	1	1	1	1	7	0	1	1	1	0	0	1	0	22	21	3	0	0	0
24	0	0	1	0	1	2	1	1	0	1	0	0	0	0	6	2	8	0	0	0
35	0	1	1	1	0	15	0	1	0	1	0	0	0	0	7	0	7	0	0	0
26	0	0	1	0	0	4	0	1	0	1	0	0	0	0	12	7	4	0	0	0
33	0	1	1	1	0	10	0	1	0	1	0	0	0	0	2	1	6	0	0	0
27	0	0	1	1	1	6	0	1	0	1	0	0	0	0	8	9	5	1	0	1
49	0	0	1	1	0	32	1	1	0	0	0	0	1	0	3	2	6	1	0	1
34	0	1	1	1	0	11	0	1	1	1	0	0	0	0	0	0	8	0	0	0
28	0	1	1	1	1	6	0	1	0	1	0	0	1	0	3	0	6	0	0	0
30	0	0	1	0	1	8	0	1	0	1	0	0	0	0	1	0	8	0	0	0
34	0	1	1	1	1	14	0	1	0	1	0	0	0	0	2	0	7	1	0	1
36	0	1	1	1	0	17	0	1	0	1	0	0	0	0	0	0	6	1	0	1
44	0	1	1	1	1	23	1	1	0	1	0	0	0	0	6	0	4	0	0	0
30	1	0	1	0	1	6	0	1	1	1	0	0	0	0	1	0	7	0	0	0
26	0	1	1	0	1	3	0	1	0	1	0	0	0	0	1	0	8	0	0	0
30	0	1	1	1	1	6	0	1	0	1	0	1	0	0	0	0	8	1	0	1
29	0	0	1	1	1	8	0	1	1	1	0	0	1	0	11	8	4	1	0	1
29	0	1	1	1	0	10	0	1	1	1	1	0	0	0	9	7	7	0	0	0
36	0	1	1	1	0	12	0	1	0	1	1	0	0	0	6	0	8	0	0	0
31	0	1	1	0	0	9	0	0	0	1	0	1	1	0	0	0	8	1	0	1
24	0	1	1	0	1	2	0	1	0	1	0	0	0	0	0	1	8	0	0	0
28	0	0	1	0	1	10	0	1	0	1	0	0	0	0	13	12	5	0	0	0
30	0	1	1	1	1	7	0	1	1	1	0	0	0	0	4	6	6	0	0	0
25	0	0	1	0	1	3	0	1	0	1	0	0	0	0	1	2	8	1	0	1
30	0	1	1	1	1	10	0	1	0	1	0	0	0	0	4	0	5	1	1	1
29	0	0	1	1	1	5	0	0	0	1	1	0	0	0	1	1	7	0	0	0
37	0	1	1	1	0	11	0	1	0	1	1	0	0	0	0	0	6	0	0	0
35	0	1	1	0	0	15	0	1	0	1	0	0	1	0	3	3	6	1	0	1
28	0	1	1	1	1	7	0	1	0	1	0	0	0	0	6	7	5	1	0	1
24	0	0	1	0	1	4	0	1	0	1	0	0	0	0	0	0	6	0	0	0
29	1	1	1	1	1	7	0	1	0	1	0	0	0	0	9	2	7	0	0	0
31	0	1	1	1	0	13	0	0	0	1	0	0	0	0	9	5	4	1	0	1
30	0	1	1	1	1	5	0	1	1	1	1	0	0	0	0	0	8	0	0	0
28	1	1	1	1	1	5	0	1	0	1	0	0	0	0	0	0	5	0	0	0
23	0	0	0	1	1	4	0	1	1	1	0	0	1	0	10	5	3	0	0	0
29	1	1	1	1	1	8	0	1	1	1	0	0	0	0	3	0	4	0	0	0
35	0	1	1	1	1	15	1	1	1	1	0	0	0	0	0	0	8	0	0	0
36	0	1	1	1	0	12	0	1	0	1	0	0	0	0	18	12	4	1	0	1
30	0	0	1	1	1	8	0	1	1	1	0	0	0	0	0	0	10	0	0	0
31	0	1	1	1	1	11	0	1	1	1	0	0	0	0	9	14	5	0	0	0
26	0	0	1	0	1	4	0	1	1	1	0	0	0	0	3	0	5	0	0	0
29	0	1	1	1	1	6	0	1	0	1	0	0	1	0	14	8	6	1	0	1
24	0	0	1	1	1	4	0	1	1	1	0	0	1	0	11	4	6	0	0	0
45	1	1	1	1	0	26	1	1	0	0	0	0	0	0	0	3	3	0	0	0
33	0	1	1	1	0	9	0	1	0	1	0	0	0	0	0	0	8	0	0	0
25	1	0	1	1	1	3	0	1	0	1	0	0	0	1	11	7	4	1	0	1
31	0	1	1	1	0	7	0	1	1	1	0	0	0	0	2	3	6	0	0	0
32	0	0	1	0	0	10	0	1	1	1	0	0	0	0	12	5	4	0	0	0
23	0	0	1	0	1	1	0	1	1	1	0	0	1	0	3	6	10	0	0	0
26	1	0	1	0	1	5	0	1	0	1	0	0	0	0	3	0	4	0	0	0
26	0	1	1	1	1	8	0	1	1	1	0	0	0	0	10	9	5	0	1	1
41	0	1	1	1	0	21	0	1	0	0	0	0	0	0	6	7	6	0	0	0
27	0	1	1	1	1	6	0	1	0	1	1	1	0	0	9	7	4	1	0	1
51	0	1	1	1	1	28	0	1	1	0	0	0	0	0	6	0	6	0	0	0
24	0	0	1	0	1	1	0	1	0	1	0	1	1	0	0	2	8	0	0	0
31	0	0	1	1	0	10	0	1	1	1	0	0	1	0	9	11	4	1	1	1
31	0	1	1	1	1	8	0	1	1	1	0	0	0	0	0	0	6	0	0	0
47	0	1	1	1	1	27	0	1	0	1	0	0	1	0	0	0	8	1	1	1
27	0	1	1	1	0	6	0	1	1	1	0	0	0	0	4	12	4	0	0	0
33	0	1	1	1	1	12	0	1	0	1	0	0	0	0	3	2	6	0	0	0
30	0	1	1	1	1	6	1	1	1	1	0	1	1	0	5	5	5	0	0	0
30	0	1	1	1	1	8	1	1	0	1	0	0	0	0	0	0	6	0	0	0
36	0	1	1	1	0	18	1	1	0	1	0	0	1	0	14	6	6	0	0	0
52	0	0	1	0	0	31	1	1	1	0	0	0	0	0	8	2	5	0	0	0
23	0	0	1	0	1	2	0	1	0	1	0	0	1	0	0	0	8	1	0	1
34	0	1	1	1	0	14	0	1	0	1	0	0	1	0	0	0	8	1	0	1
30	1	1	1	1	1	7	0	1	0	1	0	0	0	0	5	4	5	0	0	0
36	0	1	1	1	0	12	0	1	1	1	0	0	0	0	2	0	8	0	0	0
25	0	0	1	1	1	1	0	1	1	1	0	0	0	0	0	0	8	0	0	0
35	0	1	1	1	0	14	0	1	1	1	0	0	0	0	9	9	5	1	1	1
30	0	1	1	1	1	8	0	1	1	1	0	0	0	0	2	2	6	0	0	0
29	1	0	1	0	0	6	0	1	1	1	0	0	0	0	0	0	7	0	0	0
28	0	1	1	1	1	5	0	1	0	1	0	0	0	0	0	1	7	1	0	1
46	0	1	1	1	1	27	1	1	1	1	0	0	0	0	7	4	7	0	0	0
29	0	0	1	1	1	7	0	1	1	1	0	1	1	0	15	11	6	1	1	1
40	0	1	1	1	0	20	1	1	1	1	0	0	0	0	2	5	6	0	0	0
42	0	1	1	1	0	24	0	1	1	1	0	0	0	0	0	0	7	0	0	0
42	0	1	1	1	0	26	1	1	0	0	0	0	0	0	17	16	6	1	1	1
49	0	0	1	1	1	30	1	1	0	0	0	0	0	0	2	1	7	0	0	0
40	0	1	1	1	1	21	1	1	0	1	0	0	0	0	9	7	4	0	0	0
27	1	1	1	1	1	5	0	1	0	1	0	0	0	1	16	6	5	0	0	0
33	0	1	1	1	0	13	0	1	0	1	0	0	1	0	13	13	6	0	0	0
28	0	1	1	1	1	4	0	1	0	1	0	0	0	0	0	0	8	0	0	0
39	0	0	1	1	0	13	0	1	1	1	0	0	0	0	23	18	2	0	0	0
34	0	1	1	1	1	12	0	1	1	1	0	0	0	0	2	0	7	0	0	0
33	0	0	1	1	1	16	0	1	1	1	0	1	0	0	16	5	5	0	0	0
31	0	1	1	1	1	10	0	1	1	1	0	1	0	0	3	9	5	1	0	1
31	0	1	1	1	0	9	0	1	0	1	0	0	0	0	23	18	5	1	0	1
30	0	1	1	1	1	7	0	1	1	1	0	0	0	0	0	0	6	0	0	0
36	0	1	1	1	0	11	0	1	0	0	0	0	0	0	0	0	8	0	0	0
29	0	1	1	1	0	6	0	1	1	1	0	0	1	0	2	0	4	0	0	0
35	0	1	1	1	0	17	0	1	0	1	1	0	1	0	0	0	8	0	0	0
37	0	1	1	1	0	14	0	1	0	1	0	0	1	0	22	11	3	1	0	1
27	0	0	1	0	1	6	0	1	0	1	0	0	1	0	1	0	8	1	0	1
41	0	1	1	1	0	21	1	1	1	0	0	0	0	0	0	0	6	0	0	0
33	0	1	1	1	0	13	0	1	0	1	1	0	0	0	6	4	6	0	0	0
25	0	1	1	1	1	2	0	0	0	1	1	0	0	0	2	1	10	0	0	0
36	0	1	1	1	1	16	0	1	1	1	0	0	1	0	15	12	4	0	0	0
30	0	1	1	1	1	11	0	1	1	1	0	1	1	0	0	0	8	1	0	1
28	0	1	1	1	1	10	0	1	1	1	0	0	0	0	0	3	8	0	0	0
39	0	1	1	1	1	20	1	1	0	1	0	0	0	0	20	17	3	0	0	0
30	0	1	1	1	0	12	1	1	1	1	0	0	1	0	0	0	7	0	0	0
22	0	0	0	0	1	3	0	1	1	1	0	0	0	0	0	0	9	0	0	0
34	0	1	1	1	1	15	0	0	0	1	0	0	0	0	2	0	7	0	0	0
26	0	0	1	0	1	2	0	0	0	1	1	0	0	0	0	0	7	0	0	0
25	0	1	1	1	1	5	0	1	1	1	0	0	0	0	3	0	7	0	0	0
52	0	1	1	1	0	32	1	1	0	1	0	0	0	0	0	0	8	1	0	1
31	0	1	1	1	1	6	0	1	0	1	0	0	0	0	0	0	10	0	0	0
32	0	1	1	1	1	13	0	0	1	1	0	0	0	0	3	2	7	1	0	1
31	0	1	1	1	1	8	0	1	0	1	1	0	1	0	8	3	4	0	0	0
24	0	0	1	0	1	2	0	1	0	1	0	0	1	0	11	6	5	1	0	1
30	0	1	1	1	0	9	0	1	0	1	1	1	0	0	8	5	4	0	0	0
34	0	1	1	1	0	12	1	1	1	1	0	1	0	0	0	0	8	0	0	0
48	0	1	1	1	0	29	1	1	0	0	0	0	0	0	0	0	8	0	0	0
38	0	1	1	1	0	15	0	1	0	1	0	0	0	0	3	1	7	0	0	0
50	0	1	0	1	0	31	0	1	1	0	0	0	0	0	18	15	4	0	0	0
37	0	1	1	1	0	11	0	1	0	1	0	0	0	0	4	1	6	0	0	0
51	0	1	1	1	0	32	0	1	0	1	0	0	0	0	8	4	6	0	0	0
37	0	0	1	1	0	14	0	1	0	1	0	0	1	0	5	4	6	0	0	0
42	0	1	1	1	0	23	0	1	0	1	0	0	0	0	5	5	7	0	0	0
49	0	1	1	1	0	31	1	1	0	0	0	0	0	0	2	1	8	0	0	0
34	0	1	1	1	0	11	0	1	0	1	0	0	0	0	0	7	6	1	0	1
35	1	1	1	1	1	12	0	1	0	1	0	0	1	1	5	4	6	1	0	1
35	0	1	1	1	0	14	1	1	1	1	0	0	0	0	20	16	5	1	0	1
35	0	1	1	1	0	13	0	1	0	1	0	0	0	0	8	4	6	0	0	0
27	0	0	1	0	1	4	0	1	0	1	0	0	0	0	4	2	5	0	0	0
38	0	1	1	1	0	18	0	1	1	1	0	0	0	0	3	3	5	1	0	1
37	0	1	1	1	0	17	1	1	1	1	0	0	0	0	6	4	7	0	0	0
35	0	1	1	1	0	10	0	1	0	1	1	1	0	0	9	7	4	0	0	0
29	0	0	1	0	1	8	0	1	0	1	0	0	1	0	0	0	8	0	0	0
26	1	0	1	0	1	1	0	1	1	1	0	0	0	0	6	7	4	1	1	1
36	0	1	1	1	0	16	0	1	0	1	0	0	1	0	7	5	4	1	0	1
24	0	0	1	1	1	2	0	1	1	1	0	0	0	0	0	0	2	0	0	0
40	0	0	1	1	0	18	0	1	0	1	0	0	1	0	12	12	5	0	0	0
29	0	0	1	1	1	8	0	1	1	1	0	0	0	0	5	7	6	0	0	0
25	0	0	1	0	1	1	0	1	1	1	0	0	0	0	12	7	7	0	0	0
24	1	0	1	0	1	2	0	1	0	1	0	0	0	0	0	0	8	0	0	0
38	0	1	1	0	0	19	0	1	0	1	1	0	1	0	1	0	8	0	0	0
31	0	1	1	1	1	10	0	0	0	1	0	0	0	0	8	13	5	0	0	0
31	0	1	1	1	0	9	0	1	0	1	0	0	0	0	1	1	7	1	0	1
32	0	1	1	1	0	9	0	1	1	1	0	0	0	0	1	0	8	0	0	0
26	1	0	1	0	1	3	0	1	0	1	0	0	0	0	8	7	6	0	0	0
37	0	1	1	1	0	15	0	1	0	0	1	0	0	0	0	1	6	0	0	0
27	0	1	1	1	1	3	0	1	0	1	1	0	1	0	5	3	7	1	0	1
29	0	0	1	0	1	5	0	1	0	1	0	0	0	0	8	7	5	0	0	0
33	0	1	1	1	0	12	0	0	0	0	0	0	0	0	0	0	6	1	0	1
29	1	0	1	0	1	5	0	1	0	1	0	0	1	0	12	17	4	0	0	0
35	0	1	1	1	0	13	0	1	0	1	0	0	1	0	0	0	10	0	0	0
38	0	1	1	1	0	16	0	1	0	1	1	0	1	0	13	9	4	1	0	1
42	0	1	1	1	0	22	0	1	0	0	0	0	0	0	0	0	8	1	0	1
40	0	1	0	1	0	20	0	1	0	1	0	0	0	0	9	7	6	0	0	0
31	0	1	1	1	1	7	0	1	1	1	0	0	0	0	6	6	6	1	0	1
23	0	0	1	0	1	2	0	1	1	1	0	0	0	0	1	0	8	0	0	0
28	1	1	1	1	1	5	0	1	1	1	0	0	1	0	8	14	6	0	0	0
27	0	0	1	0	1	5	0	1	0	1	0	0	0	0	1	0	7	0	0	0
34	0	1	1	1	1	12	1	1	1	0	0	0	0	0	0	0	8	0	0	0
28	0	0	1	0	1	6	0	1	1	1	0	0	0	0	3	1	7	0	0	0
24	0	0	1	1	1	1	0	1	0	1	0	0	0	0	14	13	6	0	0	0
45	0	1	1	1	0	24	0	1	0	0	0	1	0	0	0	0	8	0	0	0
34	0	1	1	1	0	17	0	1	0	1	1	0	0	0	2	0	6	0	0	0
47	0	1	1	1	0	28	1	1	0	0	0	0	1	0	0	0	6	0	0	0
26	1	0	1	0	1	2	0	1	0	1	0	0	1	0	0	0	8	0	0	0
30	0	1	1	1	1	9	0	1	0	1	0	0	1	0	4	3	6	0	0	0
42	0	0	1	0	0	23	0	0	1	0	1	0	0	0	5	3	6	0	0	0
41	0	1	0	1	1	14	0	0	0	1	0	0	0	0	0	0	8	0	0	0
45	0	0	1	1	0	25	1	0	0	0	1	0	1	0	15	13	5	1	0	1
33	0	1	1	1	0	14	0	1	0	1	1	0	0	0	0	0	9	0	0	0
27	0	1	1	1	1	6	0	0	0	1	1	0	0	0	5	5	7	0	0	0
31	1	1	1	1	1	10	0	1	1	1	0	0	0	1	10	8	4	0	0	0
24	1	0	1	0	1	1	0	1	1	1	1	0	1	1	1	0	8	0	0	0
44	0	1	1	1	1	24	1	1	1	1	0	1	0	0	5	7	6	0	0	0
32	0	1	1	1	0	11	0	1	0	1	0	0	0	0	4	7	6	1	0	1
40	0	1	1	1	1	19	1	1	0	1	0	0	0	0	10	8	5	1	0	1
30	0	1	1	1	1	8	0	1	1	0	0	0	0	0	6	4	5	0	0	0
37	0	1	1	1	1	14	0	1	0	1	0	1	0	0	5	1	4	1	0	1
30	0	1	1	1	1	8	0	1	1	1	0	1	0	0	0	0	8	0	0	0
27	0	0	1	0	1	5	0	1	1	1	0	0	0	0	6	9	5	0	0	0
31	0	0	1	0	1	9	0	1	1	1	0	0	0	0	0	0	6	0	0	0
28	1	0	1	0	1	5	0	1	0	1	0	0	0	1	2	2	6	0	0	0
48	0	1	1	1	0	29	1	1	0	0	0	0	0	1	9	7	5	1	0	1
35	0	1	1	1	1	14	0	1	1	1	0	0	0	0	0	0	6	0	0	0
32	0	1	1	1	0	13	0	1	1	1	1	0	0	0	6	7	7	0	0	0
28	0	1	1	1	1	7	0	1	1	1	0	0	0	0	0	0	6	0	0	0
25	0	0	1	0	1	2	0	1	0	1	0	1	0	0	6	6	5	1	0	1
29	0	1	1	1	1	9	0	0	0	1	0	0	0	0	1	1	8	0	0	0
28	0	1	1	1	1	7	0	1	1	1	0	0	0	0	9	7	5	1	1	1
33	0	1	1	1	1	12	0	1	1	1	0	0	0	0	8	5	6	0	0	0
27	0	1	1	1	1	4	0	1	0	1	0	0	0	0	0	0	8	0	0	0
32	0	1	1	1	1	9	0	1	0	1	0	0	0	0	15	16	5	1	0	1
31	1	1	1	1	1	9	0	1	0	1	0	0	0	0	9	7	5	1	0	1
30	0	1	1	1	1	9	0	0	0	0	0	0	0	0	8	3	6	1	0	1
30	0	0	1	0	1	8	0	1	1	1	0	0	0	0	8	7	6	0	0	0
23	1	0	1	0	1	3	0	1	1	1	0	0	1	0	9	5	6	0	0	0
24	0	0	1	1	1	3	0	1	1	1	0	0	0	0	15	15	4	0	0	0
40	0	1	1	1	1	20	1	1	0	1	0	0	1	0	6	8	5	0	0	0
28	0	0	1	0	1	4	0	1	1	1	1	1	1	0	6	3	8	1	0	1
56	0	1	1	1	0	37	0	1	0	0	0	0	0	0	9	6	4	0	0	0
22	0	0	1	1	1	2	0	1	1	1	1	0	1	0	0	0	7	0	1	1
31	0	1	1	1	0	9	0	0	0	1	1	0	0	0	2	0	8	0	0	0
32	0	0	1	0	1	10	0	1	0	1	0	0	0	0	7	2	5	0	0	0
29	0	1	1	1	1	7	0	1	1	1	1	0	0	0	1	0	7	0	0	0
29	0	1	1	1	1	8	0	1	1	1	0	0	0	0	8	5	4	1	1	1
32	0	1	1	1	1	12	0	1	0	1	0	0	0	0	0	0	8	0	0	0
29	0	0	1	0	1	5	0	1	1	1	0	0	0	0	18	14	5	0	0	0
28	0	1	1	1	1	6	0	1	0	1	0	1	1	0	0	1	8	0	0	0
30	1	1	1	1	1	5	1	1	0	1	1	0	0	0	0	0	7	0	0	0
37	0	1	1	1	0	16	0	1	0	1	0	0	0	0	14	18	4	1	1	1
23	0	0	1	0	1	1	0	1	0	1	0	0	0	0	0	0	8	0	0	0
36	0	1	1	1	1	13	0	1	0	1	0	0	0	0	6	1	5	0	0	0
46	0	0	1	1	0	27	1	1	0	1	1	0	0	0	16	11	5	0	0	0
33	0	1	1	1	0	12	0	1	1	1	0	0	0	0	8	7	8	1	1	1
33	0	1	1	1	0	10	0	1	1	1	0	0	0	0	9	10	5	0	0	0
29	1	0	1	0	1	6	0	1	0	1	0	1	1	0	0	0	6	1	0	1
45	0	1	1	1	1	26	1	1	0	0	0	0	1	0	5	5	7	1	0	1
42	0	1	1	1	1	23	1	1	0	1	1	0	1	0	18	14	5	0	0	0
23	0	0	1	0	1	2	0	1	1	1	0	0	0	0	0	0	8	0	0	0
22	0	0	1	0	1	2	0	1	1	1	1	0	1	0	17	14	4	0	0	0
26	0	1	1	1	1	4	0	1	0	1	0	0	0	0	0	0	8	0	0	0
22	0	0	1	1	1	1	0	1	1	1	0	0	0	0	8	6	6	0	0	0
26	0	0	1	0	1	3	0	1	0	1	0	0	0	0	2	5	6	1	0	1
22	0	0	1	0	1	1	0	1	1	1	0	1	0	0	3	0	8	0	0	0
27	0	0	1	1	1	8	0	0	1	1	0	0	0	0	5	7	7	0	0	0
29	1	1	1	1	1	8	1	1	0	1	0	0	0	0	7	5	8	1	0	1
29	0	1	1	1	1	8	0	0	1	1	0	0	0	0	0	0	8	0	0	0
22	0	0	1	0	1	2	0	1	1	1	0	0	0	0	0	0	6	0	0	0
25	1	0	1	1	1	3	0	1	0	1	0	0	0	1	0	0	7	0	0	0
28	0	1	1	1	1	7	0	1	0	1	0	0	0	0	8	7	5	1	0	1
23	0	0	1	0	1	3	0	1	1	1	0	0	0	0	19	15	5	0	0	0
29	1	0	1	0	1	6	0	1	1	1	1	0	1	1	7	6	7	0	0	0
24	0	0	1	0	1	2	0	1	0	1	0	0	0	0	17	8	3	0	0	0
28	0	1	1	1	1	4	0	0	1	1	0	1	1	0	0	0	6	0	0	0
30	1	1	1	1	1	6	0	1	1	1	0	0	1	1	9	5	5	0	0	0
33	1	1	1	1	1	11	0	1	1	1	1	0	1	0	3	7	8	0	0	0
26	0	0	1	1	1	4	0	1	0	1	0	0	1	0	8	7	4	0	1	1
22	1	0	1	0	1	1	0	1	1	1	0	0	0	0	0	0	5	0	0	0
26	0	0	1	0	1	5	0	1	1	1	0	0	0	0	1	0	8	1	0	1
37	0	1	1	1	1	18	1	1	1	1	0	0	0	0	8	3	5	0	0	0
22	1	0	1	0	1	1	0	1	1	1	0	0	0	1	0	0	8	0	0	0
24	0	1	1	1	1	3	1	1	0	1	0	0	1	0	9	9	5	0	0	0
29	0	1	1	1	1	8	0	0	1	1	0	0	0	0	0	0	8	0	0	0
29	0	1	1	1	1	7	0	1	0	1	0	0	0	0	7	0	6	0	0	0
27	0	1	1	1	1	6	0	0	1	1	0	0	0	0	0	1	6	0	0	0
37	1	1	1	0	1	16	1	1	0	1	1	1	1	0	0	0	8	0	0	0
21	0	0	1	0	1	1	0	1	0	1	0	0	0	0	18	18	6	0	0	0
30	1	0	1	1	0	9	0	1	1	1	0	0	1	0	13	11	4	1	1	1
23	1	0	1	1	1	3	0	1	0	1	0	0	0	0	0	0	10	0	0	0
26	0	0	1	0	1	2	0	1	1	1	0	0	0	0	4	0	8	0	0	0
23	0	0	1	0	1	4	0	1	0	1	0	0	0	0	5	6	6	0	0	0
23	0	0	1	0	1	2	0	1	0	1	0	0	0	0	8	2	8	0	0	0
38	0	1	1	1	1	18	1	1	0	1	0	0	0	0	8	7	4	0	0	0
24	0	0	1	0	1	2	0	1	0	1	0	0	0	0	4	0	5	0	0	0
26	0	1	1	1	1	5	0	1	1	1	0	0	1	0	13	9	6	0	0	0
31	0	1	1	1	1	7	0	1	1	1	0	0	0	0	6	6	6	0	0	0
31	0	1	1	1	1	10	0	1	1	1	0	0	0	0	3	1	6	0	0	0
25	0	0	1	1	1	3	0	1	1	1	0	0	0	0	1	2	7	0	0	0
47	0	1	1	1	0	29	1	1	1	1	1	0	0	0	18	14	4	0	0	0
37	0	1	1	1	1	11	0	1	1	1	0	0	0	1	5	0	4	1	1	1
31	0	1	1	1	0	10	0	1	1	1	0	0	0	0	15	11	4	0	0	0
24	0	1	1	1	1	3	0	1	1	1	0	0	0	0	0	0	8	0	0	0
39	0	1	1	1	1	18	1	1	1	1	1	1	0	0	16	14	5	0	0	0
41	0	1	1	1	1	18	0	1	1	1	0	0	0	0	1	2	5	0	0	0
27	0	0	1	0	1	5	0	1	1	1	0	0	0	0	5	3	7	0	0	0
26	1	0	1	0	1	4	0	1	0	1	0	0	1	0	9	2	6	1	0	1
24	1	0	1	0	1	3	0	1	0	1	0	0	1	0	2	0	4	0	1	1
37	0	1	1	1	0	18	1	1	0	1	0	0	0	0	5	3	6	1	0	1
27	1	1	1	1	1	5	0	1	1	1	0	1	1	0	21	15	4	1	0	1
31	0	1	1	1	1	11	0	1	0	1	0	0	0	0	4	2	5	0	0	0
33	0	1	1	1	1	9	0	1	1	1	0	0	0	0	0	1	8	0	0	0
27	0	1	1	1	1	7	0	1	1	1	0	0	1	0	5	5	4	0	0	0
36	0	1	1	1	1	11	0	1	1	1	0	0	0	0	1	2	6	0	0	0
25	1	0	1	0	1	1	0	1	0	1	0	0	0	0	0	0	6	0	0	0
32	0	1	1	1	1	12	0	1	1	0	0	0	0	0	10	7	6	1	0	1
20	0	0	1	1	1	1	1	1	1	1	0	0	0	0	0	0	8	0	0	0
30	0	1	1	1	1	8	0	1	0	1	0	0	0	0	0	0	7	0	0	0
34	0	1	1	1	0	12	0	1	0	1	0	0	0	0	19	18	4	0	0	0
45	0	1	1	1	1	27	1	1	0	1	0	0	0	0	0	0	8	0	0	0
25	1	1	1	1	1	5	0	1	1	1	0	0	0	0	0	0	9	0	0	0
24	0	0	1	1	1	2	0	1	0	1	0	0	0	0	7	7	5	0	0	0
30	0	0	1	0	1	7	0	1	0	1	0	0	0	0	0	0	8	0	0	0
22	0	0	1	0	1	1	0	1	0	1	0	0	1	0	5	6	7	1	0	1
24	1	0	1	0	1	2	0	1	0	1	0	0	1	0	18	14	5	0	0	0
25	1	0	1	1	1	4	0	1	1	1	0	0	0	0	3	3	5	1	0	1
50	0	1	1	1	0	30	0	0	0	1	0	0	0	0	2	2	7	0	0	0
29	0	1	1	1	1	5	0	1	0	1	0	0	0	0	0	0	7	0	0	0
30	0	0	1	0	1	8	0	1	1	1	0	0	0	0	1	0	6	0	0	0
26	0	1	1	1	1	4	0	0	0	1	0	0	0	0	8	7	4	1	1	1
31	0	1	1	1	1	10	0	1	0	1	0	0	0	0	0	0	8	1	0	1
28	0	1	1	1	1	5	0	1	1	1	0	0	0	0	4	5	8	0	0	0
36	0	1	1	1	1	14	0	1	1	1	0	0	0	0	5	0	6	0	0	0
24	0	0	1	0	1	1	0	1	1	1	0	0	0	0	0	0	6	0	0	0
39	0	1	1	1	0	18	1	1	0	1	0	0	1	0	8	7	7	1	0	1
34	0	1	1	1	1	12	0	1	0	1	0	1	1	0	7	7	6	0	0	0
32	0	1	1	1	1	10	0	1	0	1	0	1	0	0	9	7	4	1	1	1
51	0	1	0	1	1	30	0	0	0	1	0	0	0	0	3	2	6	0	0	0
23	0	0	1	1	1	1	0	1	0	1	0	0	1	0	9	10	4	1	1	1
28	0	0	1	0	1	7	0	1	1	1	0	0	0	0	0	0	8	0	0	0
23	0	0	1	0	1	2	0	1	0	1	0	0	0	0	4	0	5	0	1	1
32	0	1	1	1	1	9	0	1	0	1	0	0	1	0	6	3	8	1	0	1
30	0	1	1	1	1	10	0	1	0	1	0	0	0	0	0	0	6	0	0	0
54	0	1	1	1	0	35	1	1	0	0	0	0	0	0	15	9	4	1	0	1
25	0	0	1	0	1	3	0	1	1	1	0	0	0	0	3	0	7	0	0	0
42	0	1	1	1	1	22	0	1	0	1	0	0	0	0	0	0	7	0	0	0
39	0	1	1	1	1	14	0	1	1	1	0	1	1	0	11	8	5	1	0	1
52	0	1	1	1	0	32	1	1	0	0	0	0	0	0	0	2	6	0	0	0
28	0	1	1	1	1	2	0	1	0	1	0	0	0	0	0	0	7	0	0	0
23	1	0	1	1	1	1	1	1	0	1	0	0	0	0	1	0	6	0	1	1
32	0	1	1	1	1	5	0	1	0	1	0	0	0	0	8	4	5	0	0	0
30	0	1	1	1	0	8	0	1	0	1	0	0	0	0	0	0	10	0	0	0
37	0	1	1	1	1	15	1	1	0	1	0	1	1	0	0	0	8	0	0	0
24	0	0	1	0	1	2	0	1	1	1	0	0	0	0	1	0	7	0	0	0
31	0	1	1	1	1	9	0	1	1	1	0	0	0	0	0	0	8	0	0	0
41	0	1	1	1	0	24	1	1	0	1	0	0	0	0	0	0	4	1	1	1
31	0	1	1	1	1	5	0	1	0	1	0	0	0	0	4	3	5	0	0	0
29	0	1	1	1	1	8	0	1	0	1	0	0	0	0	16	13	4	0	0	0
34	0	1	1	1	1	5	0	1	0	1	0	0	0	0	1	0	7	1	0	1
34	1	1	1	1	1	11	0	1	1	1	0	0	0	0	0	0	6	0	0	0
42	0	1	1	1	0	23	1	1	0	0	0	0	0	0	4	4	8	0	0	0
26	0	0	1	0	1	3	0	1	0	1	0	0	0	0	1	2	6	0	0	0
41	0	1	1	1	0	23	1	1	0	1	0	0	0	0	2	0	5	0	0	0
43	0	1	1	1	0	23	1	1	0	1	0	0	0	0	11	0	4	0	0	0
30	0	1	1	1	1	7	0	1	0	1	0	0	0	0	0	0	8	0	0	0
28	0	0	1	0	1	3	0	1	0	1	0	0	0	0	0	0	2	0	0	0
49	0	1	1	1	0	31	0	1	0	0	0	0	0	0	12	7	4	1	0	1
25	0	1	1	1	1	3	0	1	0	1	0	0	0	0	0	0	8	0	0	0
21	0	0	1	1	1	1	0	1	1	1	1	0	0	0	0	0	10	0	0	0
33	0	1	1	1	0	10	0	1	0	1	0	0	0	0	0	0	8	0	0	0
24	0	0	1	1	1	1	0	1	0	1	0	0	0	0	0	0	10	0	0	0
39	0	1	1	1	0	18	1	1	0	1	0	0	0	0	0	0	6	0	0	0
35	0	1	1	1	0	12	0	0	0	1	0	0	0	0	0	0	8	0	0	0
31	0	1	1	1	1	12	0	1	1	1	1	0	0	0	0	0	8	0	0	0
30	0	1	1	1	1	6	0	1	0	1	0	0	0	0	0	0	7	0	0	0
33	0	1	1	1	1	10	0	1	1	1	0	0	0	0	0	0	8	0	0	0
40	0	1	1	1	0	20	0	1	0	0	0	0	0	0	14	17	4	1	0	1
32	0	1	1	1	1	10	0	1	0	1	0	0	0	0	13	8	5	1	0	1
32	1	1	1	1	1	10	0	1	0	1	1	0	0	1	3	0	6	1	0	1
35	1	1	1	1	0	12	0	1	0	1	0	0	0	0	0	0	6	0	0	0
42	0	1	1	1	1	22	1	1	1	1	0	1	0	0	8	6	4	0	0	0
40	0	1	1	1	0	19	0	1	1	0	0	0	0	0	4	4	6	1	0	1
33	0	1	1	1	1	11	0	1	0	1	0	0	0	0	3	0	6	0	0	0
28	0	0	1	0	1	10	1	1	0	1	0	0	1	0	6	0	6	0	0	0
31	0	0	1	0	1	10	0	1	1	1	0	0	0	0	5	2	6	0	0	0
34	0	0	1	1	1	13	0	1	0	1	0	0	0	0	2	0	6	0	0	0
31	0	0	1	1	1	11	0	1	1	1	0	0	0	0	1	2	6	0	0	0
31	0	1	1	1	1	12	0	1	1	1	0	0	0	0	3	1	5	0	0	0
32	0	1	1	1	1	11	0	1	0	1	0	0	0	0	8	8	5	0	0	0
27	0	0	1	1	1	5	0	1	0	1	0	0	0	0	8	5	5	0	0	0
28	0	0	1	0	1	5	0	1	1	1	0	0	0	0	9	4	6	0	0	0
34	1	1	1	1	1	11	0	1	1	1	0	1	1	0	11	6	6	1	1	1
24	1	0	1	0	1	3	0	1	1	1	0	0	1	1	11	4	6	1	0	1
31	0	0	1	0	1	9	0	1	0	1	1	0	0	0	0	0	8	0	0	0
30	0	1	1	1	1	5	0	1	0	1	0	0	0	0	5	2	6	0	0	0
30	0	1	1	1	0	10	0	1	0	1	0	1	1	0	8	7	5	0	0	0
39	0	1	1	1	0	20	1	1	0	0	0	0	1	0	8	7	8	1	0	1
26	1	0	1	1	1	5	0	1	0	1	0	0	0	0	1	0	7	0	0	0
30	0	1	1	1	1	9	0	1	1	1	0	1	0	0	3	5	5	1	0	1
48	0	1	1	1	0	29	1	1	1	1	0	0	0	0	0	0	8	0	0	0
42	0	1	1	1	1	23	1	1	0	1	0	0	0	0	0	0	6	0	0	0
27	0	1	1	1	1	3	0	1	1	1	0	0	0	0	10	2	4	0	0	0
37	0	1	1	1	1	10	0	1	1	1	0	0	0	0	0	0	10	0	0	0
33	0	1	1	1	0	7	0	1	0	0	0	0	1	0	8	7	7	0	0	0
24	0	0	1	1	1	1	0	1	0	1	0	0	1	0	7	7	5	1	0	1
23	1	0	1	0	1	2	0	1	1	1	0	0	1	1	8	7	6	0	0	0
34	0	1	1	1	0	12	0	1	0	1	0	0	0	0	0	0	9	0	0	0
25	0	0	1	0	1	3	0	1	1	1	0	0	0	0	0	3	6	0	0	0
34	0	1	1	1	1	9	0	1	0	1	0	0	0	0	3	1	5	0	0	0
48	0	1	1	1	1	28	1	1	0	1	1	0	0	0	0	0	8	0	0	0
27	0	0	1	0	1	5	0	1	0	1	0	0	0	0	0	0	8	0	0	0
32	0	1	1	1	1	10	0	1	0	1	0	0	0	0	0	0	5	0	0	0
25	0	0	1	0	1	3	0	1	0	1	0	0	0	0	7	4	5	0	0	0
29	0	1	1	1	1	6	0	0	0	1	1	0	0	0	6	6	8	0	0	0
29	0	0	1	0	1	5	0	1	0	1	0	0	1	0	5	1	6	0	0	0
29	0	0	1	1	1	5	0	1	0	1	0	0	0	0	2	1	6	1	0	1
24	0	0	1	0	1	3	0	1	0	1	0	0	0	0	3	4	8	0	0	0
25	0	0	1	0	1	3	0	1	1	1	0	1	0	0	2	0	7	0	1	1
27	0	1	1	0	1	6	0	0	1	1	0	0	0	0	9	7	6	0	0	0
32	0	1	1	1	0	12	0	1	0	1	0	0	0	0	1	1	8	1	0	1
26	0	0	1	0	1	5	0	1	0	1	0	0	0	0	0	0	8	0	0	0
26	0	1	1	1	1	7	0	1	0	1	0	0	0	0	2	0	8	0	0	0
29	0	0	1	0	1	7	1	1	1	1	0	0	0	0	2	1	6	1	0	1
26	0	0	1	0	1	5	0	1	0	1	0	0	0	0	6	4	6	0	0	0
25	0	0	1	0	1	2	0	1	0	1	0	0	1	0	1	1	8	0	0	0
50	0	1	1	1	0	32	1	1	0	1	1	0	0	0	0	0	8	0	0	0
26	1	1	1	1	1	5	0	1	1	1	0	1	1	1	7	0	6	0	0	0
40	0	1	1	1	0	11	0	1	1	0	0	0	0	0	7	6	4	1	0	1
25	0	0	1	0	1	3	0	1	0	1	0	0	0	0	8	1	7	0	0	0
23	0	0	1	0	1	1	0	1	1	1	0	0	0	0	0	0	10	0	0	0
36	0	1	1	1	0	15	0	1	0	1	1	0	0	0	27	21	10	1	1	1
47	0	1	1	1	0	27	0	0	0	1	0	0	0	0	13	6	4	1	0	1
24	0	0	1	0	1	1	0	1	0	1	0	0	0	0	8	2	8	0	0	0
33	0	1	1	1	0	9	0	1	0	0	0	0	0	0	0	1	8	0	0	0
57	0	1	1	1	0	38	0	1	0	0	0	0	0	0	11	8	5	1	0	1
49	0	1	1	1	0	30	1	1	0	0	0	0	0	0	1	5	6	0	0	0
50	0	1	1	1	0	28	0	1	0	0	0	0	0	0	0	0	8	0	0	0
52	0	0	1	0	0	32	0	1	0	0	0	1	0	0	4	2	5	0	0	0
51	0	1	1	1	0	32	1	1	0	1	0	0	0	0	0	0	7	0	0	0
55	0	1	1	1	0	35	0	1	0	1	0	0	0	0	9	12	6	0	0	0
57	0	1	1	1	0	33	1	1	0	1	0	0	0	0	16	14	6	1	0	1
31	1	1	1	1	1	6	0	1	0	1	0	1	1	0	8	7	6	1	0	1
47	0	1	1	1	0	27	1	1	1	0	0	0	0	0	1	0	7	0	0	0
